# Supplementary material for: 2-(4-Bromo­phen­oxy)propanohydrazide
Source: Acta Crystallogr Sect E Struct Rep Online. 2009 Jan 31;65(Pt 2):o441. doi: 10.1107/S1600536809003134 (PMC2968209; doi:10.1107/S1600536809003134)
Supplement: Supplementary file 1 [file e-65-0o441-sup1.cif]

##############################################################################
###                                                                        ###
###        Electronic paper (Acta Crystallographica Section E)             ###
###                                                                        ###
##############################################################################
#                                                                            #
# This CIF contains the data in a paper accepted for publication in Acta     #
# Crystallographica Section E. It conforms to the requirements of Notes      #
# for Authors for Section E, and has been peer reviewed under the auspices   #
# of the IUCr Commission on Journals.                                        #
#                                                                            #
# Full details of the Crystallographic Information File format               #
# are given in the paper "The Crystallographic Information File (CIF):       #
# a New Standard Archive File for Crystallography" by S. R. Hall, F. H.      #
# Allen and I. D. Brown [Acta Cryst. (1991), A47, 655-685].                  #
#                                                                            #
# The current version of the core CIF dictionary is obtainable from          #
# ftp://ftp.iucr.org/pub/cif_core.dic. The current version number is 2.4.    #
#                                                                            #
# Software is freely available for graphical display of the structure(s) in  #
# this CIF.  For information consult the CIF home page http://www.iucr.org/  #
# cif/home.html                                                              #
#                                                                            #
# This file may be used for bona fide research purposes within the           #
# scientific community so long as proper attribution is given to the journal # 
# article from which it was obtained.                                        #
#                                                                            #
##############################################################################
                                             
data_I
_audit_creation_method     SHELXL-97
_chemical_name_systematic
;
2-(4-Bromophenoxy)propanohydrazide
;
_chemical_name_common     '2-(4-Bromophenoxy)propane hydrazide'
_chemical_formula_moiety     'C9 H11 Br N2 O2'
_chemical_formula_sum     'C9 H11 Br N2 O2'
_chemical_formula_iupac     'C9 H11 Br N2 O2'
_chemical_formula_weight     259.11
_chemical_melting_point     ?
_symmetry_cell_setting     monoclinic
_symmetry_space_group_name_H-M     'P 21/c'
_symmetry_space_group_name_Hall     '-P 2ybc'
loop_
    _symmetry_equiv_pos_as_xyz
    'x, y, z'
    '-x, y+1/2, -z+1/2'
    '-x, -y, -z'
    'x, -y-1/2, z-1/2'
_cell_length_a     10.2598(14)
_cell_length_b     4.8009(7)
_cell_length_c     23.322(3)
_cell_angle_alpha     90.00
_cell_angle_beta     112.712(6)
_cell_angle_gamma     90.00
_cell_volume     1059.7(3)
_cell_formula_units_Z     4
_cell_measurement_reflns_used     2804
_cell_measurement_theta_min     3.4
_cell_measurement_theta_max     27.5
_cell_measurement_temperature     113(2)
_exptl_crystal_description     block
_exptl_crystal_colour     colorless
_exptl_crystal_size_max     0.50
_exptl_crystal_size_mid     0.30
_exptl_crystal_size_min     0.20
_exptl_crystal_density_diffrn     1.624
_exptl_crystal_density_meas     ?
_exptl_crystal_density_method     'not measured'
_exptl_crystal_F_000     520
_exptl_absorpt_coefficient_mu     3.856
_exptl_absorpt_correction_type     integration
_exptl_absorpt_process_details     '(NUMABS; Higashi, 1999)'
_exptl_absorpt_correction_T_min     0.531
_exptl_absorpt_correction_T_max     0.759
_exptl_special_details
;
 ?
;
_diffrn_ambient_temperature     113(2)
_diffrn_radiation_type     'Mo K\a'
_diffrn_radiation_wavelength     0.7107
_diffrn_measurement_device_type     'Rigaku/MSC Mercury CCD'
_diffrn_measurement_method     \w
_diffrn_detector_area_resol_mean     14.62
_diffrn_reflns_number     8296
_diffrn_reflns_av_R_equivalents     0.0387
_diffrn_reflns_av_sigmaI/netI     0.0390
_diffrn_reflns_theta_min     3.37
_diffrn_reflns_theta_max     27.48
_diffrn_reflns_theta_full     27.48
_diffrn_measured_fraction_theta_max     0.995
_diffrn_measured_fraction_theta_full     0.995
_diffrn_reflns_limit_h_min     -13
_diffrn_reflns_limit_h_max     11
_diffrn_reflns_limit_k_min     -6
_diffrn_reflns_limit_k_max     4
_diffrn_reflns_limit_l_min     -26
_diffrn_reflns_limit_l_max     30
_refine_special_details
;
Refinement of <i>F</i>^2^ against ALL reflections. The weighted <i>R</i>-factor
<i>wR</i> and goodness of fit <i>S</i> are based on <i>F</i>^2^, conventional
<i>R</i>-factors <i>R</i> are based on <i>F</i>, with <i>F</i> set to zero for
negative <i>F</i>^2^. The threshold expression of <i>F</i>^2^ >
\s(<i>F</i>^2^) is used only for calculating <i>R</i>-factors(gt) <i>etc</i>.
and is not relevant to the choice of reflections for refinement.
<i>R</i>-factors based on <i>F</i>^2^ are statistically about twice as large
as those based on <i>F</i>, and <i>R</i>- factors based on ALL data will be
even larger.
;
_reflns_number_total     2418
_reflns_number_gt     2201
_reflns_threshold_expression     I>2\s(I)
_refine_ls_structure_factor_coef     Fsqd
_refine_ls_matrix_type     full
_refine_ls_R_factor_all     0.0582
_refine_ls_R_factor_gt     0.0483
_refine_ls_wR_factor_gt     0.0739
_refine_ls_wR_factor_ref     0.0764
_refine_ls_goodness_of_fit_ref     1.204
_refine_ls_restrained_S_all     1.204
_refine_ls_number_reflns     2418
_refine_ls_number_parameters     137
_refine_ls_number_restraints     0
_refine_ls_hydrogen_treatment     mixed
_refine_ls_weighting_scheme     calc
_refine_ls_weighting_details
         'calc w=1/[\s^2^(Fo^2^)+(0.0037P)^2^+1.6325P] where P=(Fo^2^+2Fc^2^)/3'
_atom_sites_solution_hydrogens     geom
_atom_sites_solution_primary     direct
_atom_sites_solution_secondary     difmap
_refine_ls_shift/su_max     0.001
_refine_ls_shift/su_mean     0.000
_refine_diff_density_max     0.586
_refine_diff_density_min     -0.746
_refine_ls_extinction_method     none
_refine_ls_extinction_coef     ?
loop_
    _atom_type_symbol
    _atom_type_description
    _atom_type_scat_dispersion_real
    _atom_type_scat_dispersion_imag
    _atom_type_scat_source
    'C' 'C' 0.0033 0.0016
                         'International Tables Vol C Tables 4.2.6.8 and 6.1.1.4'
    'H' 'H' 0.0000 0.0000
                         'International Tables Vol C Tables 4.2.6.8 and 6.1.1.4'
    'Br' 'Br' -0.2901 2.4595
                         'International Tables Vol C Tables 4.2.6.8 and 6.1.1.4'
    'N' 'N' 0.0061 0.0033
                         'International Tables Vol C Tables 4.2.6.8 and 6.1.1.4'
    'O' 'O' 0.0106 0.0060
                         'International Tables Vol C Tables 4.2.6.8 and 6.1.1.4'
_computing_data_collection
                 'CrystalClear (Molecular Structure Corporation & Rigaku, 2001)'
_computing_cell_refinement
                 'CrystalClear (Molecular Structure Corporation & Rigaku, 2001)'
_computing_data_reduction
                       'TEXSAN (Molecular Structure Corporation & Rigaku, 2004)'
_computing_structure_solution     'SIR97 (Altomare <i>et al.</i>,  1999)'
_computing_structure_refinement     'SHELXL97 (Sheldrick, 2008)'
_computing_molecular_graphics     'ORTEPII (Johnson, 1976)'
_computing_publication_material
;
SHELXL97 (Sheldrick, 2008) and
TEXSAN (Molecular Structure Corporation & Rigaku, 2004)
;
loop_
    _atom_site_type_symbol
    _atom_site_label
    _atom_site_fract_x
    _atom_site_fract_y
    _atom_site_fract_z
    _atom_site_U_iso_or_equiv
    _atom_site_adp_type
    _atom_site_calc_flag
    _atom_site_refinement_flags
    _atom_site_occupancy
    _atom_site_disorder_assembly
    _atom_site_disorder_group
    C C1 0.4780(3) 0.1909(5) 0.40801(12) 0.0143(5) Uani d . 1 . .
    O O1 0.4868(2) -0.0616(4) 0.41874(9) 0.0203(4) Uani d . 1 . .
    N N1 0.5635(2) 0.3771(4) 0.44658(11) 0.0162(5) Uani d . 1 . .
    H H1 0.551(3) 0.551(6) 0.4399(14) 0.019 Uiso d . 1 . .
    N N2 0.6750(3) 0.3047(5) 0.50307(11) 0.0200(5) Uani d . 1 . .
    H H2A 0.643(3) 0.205(7) 0.5240(15) 0.024 Uiso d . 1 . .
    H H2B 0.740(3) 0.209(6) 0.4928(14) 0.024 Uiso d . 1 . .
    C C2 0.3698(3) 0.3120(6) 0.34780(13) 0.0188(6) Uani d . 1 . .
    H H2 0.3260 0.4839 0.3568 0.023 Uiso calc R 1 . .
    O O2 0.2635(2) 0.1095(4) 0.31761(9) 0.0199(4) Uani d . 1 . .
    C C3 0.1643(3) 0.0534(5) 0.34207(13) 0.0164(5) Uani d . 1 . .
    C C4 0.0672(3) -0.1518(6) 0.31070(12) 0.0180(5) Uani d . 1 . .
    H H4 0.0761 -0.2460 0.2766 0.022 Uiso calc R 1 . .
    C C5 -0.0425(3) -0.2199(6) 0.32900(13) 0.0205(6) Uani d . 1 . .
    H H5 -0.1092 -0.3595 0.3076 0.025 Uiso calc R 1 . .
    C C6 -0.0528(3) -0.0808(6) 0.37882(14) 0.0222(6) Uani d . 1 . .
    C C7 0.0439(3) 0.1215(6) 0.41093(14) 0.0218(6) Uani d . 1 . .
    H H7 0.0353 0.2140 0.4453 0.026 Uiso calc R 1 . .
    C C8 0.1534(3) 0.1881(6) 0.39257(13) 0.0190(6) Uani d . 1 . .
    H H8 0.2208 0.3256 0.4145 0.023 Uiso calc R 1 . .
    Br Br1 -0.20430(4) -0.16915(9) 0.403569(18) 0.04154(13) Uani d . 1 . .
    C C9 0.4395(4) 0.3772(7) 0.30247(15) 0.0332(8) Uani d . 1 . .
    H H9A 0.4827 0.2076 0.2943 0.050 Uiso calc R 1 . .
    H H9B 0.5125 0.5194 0.3204 0.050 Uiso calc R 1 . .
    H H9C 0.3682 0.4466 0.2634 0.050 Uiso calc R 1 . .
loop_
    _atom_site_aniso_label
    _atom_site_aniso_U_11
    _atom_site_aniso_U_22
    _atom_site_aniso_U_33
    _atom_site_aniso_U_12
    _atom_site_aniso_U_13
    _atom_site_aniso_U_23
    C1 0.0158(13) 0.0134(12) 0.0163(13) -0.0004(10) 0.0090(11) 0.0010(10)
    O1 0.0227(11) 0.0116(9) 0.0254(11) -0.0004(8) 0.0079(9) 0.0015(8)
    N1 0.0194(12) 0.0079(10) 0.0167(12) 0.0010(9) 0.0020(10) 0.0014(9)
    N2 0.0196(12) 0.0209(12) 0.0168(12) 0.0003(10) 0.0041(10) 0.0026(10)
    C2 0.0176(13) 0.0184(13) 0.0176(14) -0.0041(11) 0.0035(11) 0.0023(11)
    O2 0.0209(10) 0.0220(10) 0.0152(10) -0.0090(8) 0.0053(8) -0.0031(8)
    C3 0.0145(13) 0.0166(13) 0.0146(13) 0.0008(10) 0.0017(11) 0.0041(10)
    C4 0.0186(13) 0.0177(13) 0.0140(13) 0.0000(11) 0.0023(11) -0.0006(11)
    C5 0.0178(14) 0.0194(14) 0.0194(15) -0.0039(11) 0.0018(11) 0.0008(11)
    C6 0.0165(14) 0.0272(15) 0.0218(15) 0.0005(11) 0.0062(12) 0.0047(12)
    C7 0.0212(15) 0.0216(15) 0.0200(15) 0.0031(11) 0.0049(12) -0.0021(11)
    C8 0.0159(13) 0.0182(13) 0.0176(14) -0.0010(11) 0.0006(11) -0.0019(11)
    Br1 0.02723(18) 0.0649(3) 0.0383(2) -0.01613(17) 0.01901(15) -0.01174(19)
    C9 0.0321(18) 0.043(2) 0.0216(16) -0.0163(15) 0.0075(14) 0.0044(14)
_geom_special_details
;
 All esds (except the esd in the dihedral angle between two l.s. planes)
 are estimated using the full covariance matrix.  The cell esds are taken
 into account individually in the estimation of esds in distances, angles
 and torsion angles; correlations between esds in cell parameters are only
 used when they are defined by crystal symmetry.  An approximate (isotropic)
 treatment of cell esds is used for estimating esds involving l.s. planes.
;
loop_
    _geom_bond_atom_site_label_1
    _geom_bond_atom_site_label_2
    _geom_bond_site_symmetry_2
    _geom_bond_distance
    _geom_bond_publ_flag
    C1 O1 . 1.234(3) ?
    C1 N1 . 1.330(3) ?
    C1 C2 . 1.529(4) ?
    N1 N2 . 1.415(3) ?
    N1 H1 . 0.85(3) ?
    N2 H2A . 0.83(3) ?
    N2 H2B . 0.92(3) ?
    C2 O2 . 1.427(3) ?
    C2 C9 . 1.520(4) ?
    C2 H2 . 1.0000 ?
    O2 C3 . 1.372(3) ?
    C3 C8 . 1.385(4) ?
    C3 C4 . 1.392(4) ?
    C4 C5 . 1.389(4) ?
    C4 H4 . 0.9500 ?
    C5 C6 . 1.379(4) ?
    C5 H5 . 0.9500 ?
    C6 C7 . 1.384(4) ?
    C6 Br1 . 1.903(3) ?
    C7 C8 . 1.385(4) ?
    C7 H7 . 0.9500 ?
    C8 H8 . 0.9500 ?
    C9 H9A . 0.9800 ?
    C9 H9B . 0.9800 ?
    C9 H9C . 0.9800 ?
loop_
    _geom_angle_atom_site_label_1
    _geom_angle_atom_site_label_2
    _geom_angle_atom_site_label_3
    _geom_angle_site_symmetry_1
    _geom_angle_site_symmetry_3
    _geom_angle
    _geom_angle_publ_flag
    O1 C1 N1 . . 123.1(2) ?
    O1 C1 C2 . . 122.0(2) ?
    N1 C1 C2 . . 114.9(2) ?
    C1 N1 N2 . . 123.4(2) ?
    C1 N1 H1 . . 121(2) ?
    N2 N1 H1 . . 115(2) ?
    N1 N2 H2A . . 109(2) ?
    N1 N2 H2B . . 107(2) ?
    H2A N2 H2B . . 111(3) ?
    O2 C2 C9 . . 105.8(2) ?
    O2 C2 C1 . . 109.9(2) ?
    C9 C2 C1 . . 110.3(2) ?
    O2 C2 H2 . . 110.3 ?
    C9 C2 H2 . . 110.3 ?
    C1 C2 H2 . . 110.3 ?
    C3 O2 C2 . . 118.5(2) ?
    O2 C3 C8 . . 125.4(2) ?
    O2 C3 C4 . . 114.6(2) ?
    C8 C3 C4 . . 120.1(3) ?
    C5 C4 C3 . . 120.4(3) ?
    C5 C4 H4 . . 119.8 ?
    C3 C4 H4 . . 119.8 ?
    C6 C5 C4 . . 118.7(3) ?
    C6 C5 H5 . . 120.7 ?
    C4 C5 H5 . . 120.7 ?
    C5 C6 C7 . . 121.6(3) ?
    C5 C6 Br1 . . 119.0(2) ?
    C7 C6 Br1 . . 119.4(2) ?
    C6 C7 C8 . . 119.5(3) ?
    C6 C7 H7 . . 120.3 ?
    C8 C7 H7 . . 120.3 ?
    C3 C8 C7 . . 119.8(3) ?
    C3 C8 H8 . . 120.1 ?
    C7 C8 H8 . . 120.1 ?
    C2 C9 H9A . . 109.5 ?
    C2 C9 H9B . . 109.5 ?
    H9A C9 H9B . . 109.5 ?
    C2 C9 H9C . . 109.5 ?
    H9A C9 H9C . . 109.5 ?
    H9B C9 H9C . . 109.5 ?
loop_
    _geom_torsion_atom_site_label_1
    _geom_torsion_atom_site_label_2
    _geom_torsion_atom_site_label_3
    _geom_torsion_atom_site_label_4
    _geom_torsion_site_symmetry_1
    _geom_torsion_site_symmetry_2
    _geom_torsion_site_symmetry_3
    _geom_torsion_site_symmetry_4
    _geom_torsion
    _geom_torsion_publ_flag
    O1 C1 N1 N2 . . . . 1.5(4) ?
    C2 C1 N1 N2 . . . . -176.7(2) ?
    O1 C1 C2 O2 . . . . 15.9(4) ?
    N1 C1 C2 O2 . . . . -165.9(2) ?
    O1 C1 C2 C9 . . . . -100.3(3) ?
    N1 C1 C2 C9 . . . . 77.9(3) ?
    C9 C2 O2 C3 . . . . -166.8(2) ?
    C1 C2 O2 C3 . . . . 74.1(3) ?
    C2 O2 C3 C8 . . . . 3.5(4) ?
    C2 O2 C3 C4 . . . . -178.3(2) ?
    O2 C3 C4 C5 . . . . -177.1(2) ?
    C8 C3 C4 C5 . . . . 1.1(4) ?
    C3 C4 C5 C6 . . . . -0.2(4) ?
    C4 C5 C6 C7 . . . . -0.6(4) ?
    C4 C5 C6 Br1 . . . . 179.2(2) ?
    C5 C6 C7 C8 . . . . 0.4(4) ?
    Br1 C6 C7 C8 . . . . -179.3(2) ?
    O2 C3 C8 C7 . . . . 176.8(2) ?
    C4 C3 C8 C7 . . . . -1.3(4) ?
    C6 C7 C8 C3 . . . . 0.5(4) ?
loop_
    _geom_hbond_atom_site_label_D
    _geom_hbond_atom_site_label_H
    _geom_hbond_atom_site_label_A
    _geom_hbond_site_symmetry_A
    _geom_hbond_distance_DH
    _geom_hbond_distance_HA
    _geom_hbond_distance_DA
    _geom_hbond_angle_DHA
    N1 H1 O1 1_565 0.85(3) 1.97(3) 2.812(3) 170(3)
    N2 H2A O1 3_656 0.83(3) 2.33(3) 3.127(3) 161(3)
data_global
_journal_date_recd_electronic     2009-01-15
_journal_date_accepted     2009-01-26
_journal_name_full     'Acta Crystallographica, Section E'
_journal_year     2009
_journal_volume     65
_journal_issue      2
_journal_page_first     o441
_journal_page_last     o441
_journal_paper_category     QO
_journal_coeditor_code     SI2151
_publ_contact_author_name
;
'Hameed, Shahid'
;
_publ_contact_author_address
;
Department of Chemistry
Quaid-i-Azam University, Islamabad
45320, Pakistan
;
_publ_contact_author_email     shameed@qau.edu.pk
_publ_contact_author_fax     ?
_publ_contact_author_phone     ?
_publ_section_title
;
2-(4-Bromophenoxy)propanohydrazide
;
loop_
    _publ_author_name
    _publ_author_address
    'Akhtar, Tashfeen'
;
Department of Chemistry
Quaid-i-Azam University
Islamabad 45320
Pakistan
;
    'Khawar Rauf, M.'
;
Department of Chemistry
Quaid-i-Azam University
Islamabad 45320
Pakistan
;
    'Ebihara, Masahiro'
;
Department of Chemistry, Faculty of Engineering
Gifu University, Yanagido, Gifu 501-1193, Japan
;
    'Hameed, Shahid'
;
Department of Chemistry
Quaid-i-Azam University
Islamabad 45320
Pakistan
;
