# Supplementary material for: 2-(4-Bromo­phen­oxy)propanohydrazide
Source: Acta Crystallogr Sect E Struct Rep Online. 2009 Jan 31;65(Pt 2):o441. doi: 10.1107/S1600536809003134 (PMC2968209; doi:10.1107/S1600536809003134)
Supplement: Supplementary file 2 [file e-65-0o441-Isup2.hkl]

# 
# h,k,l, Fc-squared, Fo-squared, sigma(Fo-squared) and status flag 
# 
data_I
_shelx_title ' _khawar18' 
_shelx_refln_list_code          4 
_shelx_F_calc_maximum      149.21 
_exptl_crystal_F_000       520.00 
_reflns_d_resolution_high  0.7702 
 
loop_ 
 _symmetry_equiv_pos_as_xyz 
 'x, y, z' 
 '-x, y+1/2, -z+1/2' 
 '-x, -y, -z' 
 'x, -y-1/2, z-1/2' 
 
_cell_length_a    10.2598 
_cell_length_b     4.8009 
_cell_length_c    23.3220 
_cell_angle_alpha  90.000 
_cell_angle_beta  112.712 
_cell_angle_gamma  90.000 
 
_shelx_F_squared_multiplier     1.000 
 
loop_ 
 _refln_index_h 
 _refln_index_k 
 _refln_index_l 
 _refln_F_squared_calc 
 _refln_F_squared_meas 
 _refln_F_squared_sigma 
 _refln_observed_status 
   2   0   0      412.81      373.64     12.66 o 
   3   0   0     8792.52     9141.43    292.34 o 
   4   0   0     4922.47     4790.02    102.60 o 
   5   0   0     3764.58     3713.98     75.77 o 
   6   0   0      431.73      506.33     16.79 o 
   7   0   0     4470.13     4436.21    149.71 o 
   8   0   0     2542.97     2710.64     91.74 o 
   9   0   0       10.36       46.89     26.23 o 
  10   0   0       92.65       90.99     26.60 o 
  11   0   0       51.54       29.32     33.83 o 
  12   0   0      530.02      494.59     51.33 o 
   2   1   0     6949.78     7096.60     57.37 o 
   3   1   0     1709.22     1691.23     24.95 o 
   4   1   0     6638.08     6887.79     93.59 o 
   5   1   0      433.16      427.72     21.83 o 
   6   1   0     5206.43     5260.91     81.00 o 
   7   1   0      854.15      942.09     20.27 o 
   8   1   0      190.59      167.15     11.34 o 
   9   1   0       83.53      114.56     17.15 o 
  10   1   0       21.06       42.74     16.51 o 
  11   1   0      893.79     1002.79     40.89 o 
  12   1   0       56.11       29.63     14.23 o 
   0   2   0     4815.02     4774.86     52.45 o 
   1   2   0      584.22      595.36      8.01 o 
   2   2   0     1252.53     1178.40     12.45 o 
   3   2   0      102.38      113.65      3.90 o 
   4   2   0        9.93       18.45      3.68 o 
   5   2   0     1213.67     1298.08     24.20 o 
   6   2   0      218.18      232.65     15.92 o 
   7   2   0      633.00      683.90     21.68 o 
   8   2   0      492.13      517.05     19.79 o 
   9   2   0       59.85       68.38     27.64 o 
  10   2   0      142.07      135.94     26.55 o 
  11   2   0       15.77       51.56     22.76 o 
   1   3   0      278.69      273.67      6.14 o 
   2   3   0        2.36       13.58      3.17 o 
   3   3   0      334.45      357.61     12.90 o 
   4   3   0      445.50      475.78     18.84 o 
   5   3   0       70.52       84.77      7.43 o 
   6   3   0       11.01       35.74     11.64 o 
   7   3   0      135.29      152.47     11.89 o 
   8   3   0       26.62       68.74     13.12 o 
   9   3   0        4.83       19.80     13.04 o 
  10   3   0       92.20       92.30     17.93 o 
   0   4   0     1446.96     1494.05     27.28 o 
   1   4   0        0.25       32.21      7.68 o 
   2   4   0       51.86       91.24      7.13 o 
   3   4   0       48.89       51.29      6.04 o 
   4   4   0      300.80      337.15     20.80 o 
   5   4   0      122.29      135.48     11.33 o 
   6   4   0      512.07      515.60     18.08 o 
   7   4   0       62.08       70.75     12.33 o 
   8   4   0       67.74       83.48     14.84 o 
   9   4   0      106.36       98.71     14.98 o 
   1   5   0      125.07      146.79     17.21 o 
   2   5   0        0.84       18.55     14.62 o 
   3   5   0      278.56      311.98     24.39 o 
   4   5   0      207.37      207.14     14.23 o 
   5   5   0       12.39       32.27     10.90 o 
   6   5   0       53.30       62.15     13.11 o 
   7   5   0        4.93       32.51     19.44 o 
   0   6   0       62.78       62.14     17.54 o 
   1   6   0        0.77       30.56     13.39 o 
   2   6   0       87.16       94.64     14.54 o 
   3   6   0       26.68       61.47     17.08 o 
 -12   1   1       59.33       56.94     15.06 o 
 -11   1   1        9.31       12.91     10.53 o 
 -10   1   1      625.71      632.10     49.91 o 
  -9   1   1      589.78      611.32     41.92 o 
  -8   1   1      502.41      486.59     41.11 o 
  -7   1   1     1184.08     1194.18     21.62 o 
  -6   1   1     2013.77     2221.31     55.69 o 
  -5   1   1      223.77      212.60     15.16 o 
  -4   1   1      816.59      883.02     15.02 o 
  -3   1   1     3097.27     3024.36     35.41 o 
  -2   1   1      701.43      621.46      7.18 o 
  -1   1   1     2727.05     2606.03     28.48 o 
   0   1   1     8670.57     8920.93     92.51 o 
   1   1   1     1964.37     2028.38     13.07 o 
   2   1   1       49.04       29.40      2.58 o 
   3   1   1     1504.51     1665.05     20.31 o 
   4   1   1     3315.40     3221.30     38.29 o 
   5   1   1      267.83      274.43     14.02 o 
   6   1   1      381.59      406.38     25.68 o 
   7   1   1     1348.81     1377.29     38.21 o 
   8   1   1      195.36      175.87     12.67 o 
   9   1   1       20.01       31.14     11.67 o 
  10   1   1       31.56       34.77     15.09 o 
  11   1   1      406.24      399.50     58.09 o 
 -11   2   1      214.63      222.78     28.96 o 
 -10   2   1        2.80       49.16     19.34 o 
  -9   2   1     1167.08     1206.72     27.34 o 
  -8   2   1      126.57      118.28     11.70 o 
  -7   2   1     4058.46     4157.05     51.46 o 
  -6   2   1     1875.15     1917.51     38.51 o 
  -5   2   1      153.12      153.51      8.55 o 
  -4   2   1     2019.28     1982.80     38.74 o 
  -3   2   1       89.23      106.51      3.89 o 
  -2   2   1      846.56      765.95     10.21 o 
  -1   2   1     7728.95     7626.19     80.50 o 
   0   2   1     2792.79     2820.70     21.58 o 
   1   2   1     6671.16     6669.27     41.14 o 
   2   2   1     1663.69     1901.33     19.34 o 
   3   2   1     1845.37     1697.39     18.70 o 
   4   2   1      997.04     1011.16     17.73 o 
   5   2   1     2884.90     3049.86     61.08 o 
   6   2   1      821.36      757.44     21.42 o 
   7   2   1       97.87      110.79     12.28 o 
   8   2   1     1281.39     1353.41     30.77 o 
   9   2   1        1.07       22.36     12.45 o 
  10   2   1      703.87      741.01     59.43 o 
  11   2   1       30.91       63.58     23.34 o 
 -10   3   1      411.20      378.38     26.09 o 
  -9   3   1      108.82      107.02     22.58 o 
  -8   3   1      770.72      786.91     24.33 o 
  -7   3   1      364.46      408.84     16.52 o 
  -6   3   1      809.78      820.90     17.30 o 
  -5   3   1      803.63      824.95     15.20 o 
  -4   3   1       53.47       54.37      8.28 o 
  -3   3   1     3163.60     3086.11     44.37 o 
  -2   3   1      739.97      782.94     12.72 o 
  -1   3   1     3704.47     3783.92     32.25 o 
   0   3   1     1887.39     1846.15     16.70 o 
   1   3   1      115.45      129.96      4.10 o 
   2   3   1     1378.34     1333.97     18.28 o 
   3   3   1      354.34      353.07      8.37 o 
   4   3   1     2951.86     2976.20     47.98 o 
   5   3   1     1510.85     1405.67     28.93 o 
   6   3   1      574.23      615.78     18.94 o 
   7   3   1     1319.03     1232.86     30.08 o 
   8   3   1        1.42       32.68     13.66 o 
   9   3   1      152.63      179.48     18.52 o 
  10   3   1       77.96       68.16     27.81 o 
  -9   4   1       74.38       37.88     14.91 o 
  -8   4   1       30.70       35.83     21.19 o 
  -7   4   1      897.04      833.90     29.39 o 
  -6   4   1       40.56       46.44      8.25 o 
  -5   4   1      438.76      426.16     29.44 o 
  -4   4   1      486.90      487.79     16.22 o 
  -3   4   1      124.84      140.98      8.39 o 
  -2   4   1      979.26      897.35     16.95 o 
  -1   4   1      143.17      156.52      8.44 o 
   0   4   1      423.13      433.27     13.53 o 
   1   4   1     1557.17     1534.46     20.36 o 
   2   4   1      160.29      164.91      8.12 o 
   3   4   1      194.33      181.49      9.53 o 
   4   4   1      657.02      593.49     17.25 o 
   5   4   1      350.96      387.45     25.04 o 
   6   4   1       27.36       38.08     10.75 o 
   7   4   1      113.18       93.93     14.17 o 
   8   4   1      661.49      684.79     34.00 o 
   9   4   1       76.26       44.76     13.27 o 
  -7   5   1       18.06       16.73     13.96 o 
  -6   5   1      134.34       73.72     17.46 o 
  -5   5   1      163.13      112.42     17.49 o 
  -4   5   1        1.72       29.66     13.01 o 
  -3   5   1      700.43      654.63     20.78 o 
  -2   5   1        0.09       36.61     13.49 o 
  -1   5   1      104.94       89.05     10.90 o 
   0   5   1       38.10       35.14     10.32 o 
   1   5   1      127.59      115.50     12.30 o 
   2   5   1        4.21       18.55      9.38 o 
   3   5   1      276.53      287.58     15.89 o 
   4   5   1        1.96       13.18     13.69 o 
   5   5   1       68.48       52.49      9.60 o 
   6   5   1       39.05       26.96     11.36 o 
   7   5   1       11.63       36.22     16.57 o 
  -3   6   1      119.39      133.55     17.80 o 
  -2   6   1       55.00       59.87     14.45 o 
  -1   6   1        0.00       23.26     14.49 o 
   0   6   1        0.31       15.99     11.17 o 
   1   6   1       19.43       34.32     11.42 o 
   2   6   1       40.61       30.25      9.70 o 
   3   6   1       35.83       89.74     16.95 o 
 -12   0   2       60.33       68.16     37.02 o 
 -11   0   2      591.85      709.53     54.20 o 
 -10   0   2     2825.88     2762.90     90.43 o 
  -9   0   2     1401.13     1440.85     57.48 o 
  -8   0   2     3417.63     3411.68     99.33 o 
  -7   0   2        4.73       67.24     25.25 o 
  -6   0   2    13817.06    14214.63    530.63 o 
  -5   0   2     1828.47     1814.17     59.47 o 
  -4   0   2     2207.03     2169.10     90.77 o 
  -3   0   2    11209.67    10978.80    262.35 o 
  -2   0   2     1493.87     1577.28     59.07 o 
   1   0   2     5022.29     4925.10     55.16 o 
   2   0   2     6475.96     6557.01    146.63 o 
   3   0   2      965.24      903.15     21.68 o 
   4   0   2     6084.06     5836.63    205.74 o 
   5   0   2        5.13       17.22     12.04 o 
   6   0   2     2420.75     2305.01     78.28 o 
   7   0   2     1494.02     1519.31     40.65 o 
   8   0   2      383.78      342.80     33.58 o 
   9   0   2     4752.53     4855.87    193.77 o 
  10   0   2      149.44      170.78     30.40 o 
  11   0   2     1306.63     1377.56     78.60 o 
 -12   1   2      343.02      337.44     29.56 o 
 -11   1   2      389.49      444.80     31.70 o 
 -10   1   2     1946.37     2104.62     81.96 o 
  -9   1   2     1050.15     1064.37     33.83 o 
  -8   1   2      901.02      905.02     19.34 o 
  -7   1   2     4284.23     4569.23     84.70 o 
  -6   1   2      728.91      719.66     22.15 o 
  -5   1   2     3102.88     3086.20     42.28 o 
  -4   1   2     3668.55     3575.13     47.81 o 
  -3   1   2      535.33      539.34      7.64 o 
  -1   1   2     6548.88     6476.68    101.60 o 
   0   1   2     1696.90     1810.44     15.88 o 
   1   1   2     3977.88     4083.71     37.38 o 
   2   1   2      130.93      185.15      5.71 o 
   3   1   2     2984.71     2929.41     34.68 o 
   4   1   2      100.17      108.16      5.66 o 
   5   1   2     2737.22     2734.35     43.08 o 
   6   1   2     1102.68     1194.45     42.14 o 
   7   1   2     2476.95     2438.24     44.05 o 
   8   1   2     2152.15     2228.68     47.30 o 
   9   1   2       10.01       22.80     17.19 o 
  10   1   2      744.96      803.88     38.54 o 
  11   1   2       38.20       27.62     13.92 o 
 -11   2   2      258.07      276.67     28.90 o 
 -10   2   2       70.68      102.09     17.10 o 
  -9   2   2      270.99      256.77     16.19 o 
  -8   2   2      272.19      266.80     15.58 o 
  -7   2   2      455.64      432.94     26.85 o 
  -6   2   2     1404.11     1502.52     32.53 o 
  -5   2   2      144.29      121.52      8.03 o 
  -4   2   2     1416.48     1447.75     21.52 o 
  -3   2   2     1420.30     1565.40     18.54 o 
  -2   2   2       96.46       95.73      4.56 o 
  -1   2   2     1138.70     1166.27     12.28 o 
   0   2   2      590.21      539.82      7.61 o 
   1   2   2     1334.74     1355.77     14.63 o 
   2   2   2     4305.36     4499.15     65.97 o 
   3   2   2      552.42      612.44     10.01 o 
   4   2   2      773.16      745.42     15.40 o 
   5   2   2       76.08       84.21      6.80 o 
   6   2   2      116.58      128.70     11.62 o 
   7   2   2      390.91      421.66     20.20 o 
   8   2   2       33.18       28.41      7.94 o 
   9   2   2      633.57      559.57     52.87 o 
  10   2   2       22.73       68.75     17.03 o 
  11   2   2       84.67       61.95     27.49 o 
 -11   3   2      209.53      264.05     41.57 o 
 -10   3   2       15.16       12.19     20.79 o 
  -9   3   2        6.68       45.22     16.44 o 
  -8   3   2      348.80      348.69     16.05 o 
  -7   3   2      405.84      386.91     15.26 o 
  -6   3   2      151.40      161.58     10.06 o 
  -5   3   2       86.34       80.85      5.61 o 
  -4   3   2      245.47      249.71     12.30 o 
  -3   3   2       25.16       34.34      3.63 o 
  -2   3   2      198.26      218.91      9.21 o 
  -1   3   2       26.60       37.00      3.88 o 
   0   3   2       31.67       27.43      2.43 o 
   1   3   2      545.65      609.73      8.69 o 
   2   3   2      314.03      340.23      7.63 o 
   3   3   2       32.10       34.03      3.73 o 
   4   3   2      787.25      768.74     16.46 o 
   5   3   2      373.89      372.38     15.22 o 
   6   3   2      174.37      164.96     11.29 o 
   7   3   2      351.12      344.70     23.60 o 
   8   3   2      152.15      138.28     12.36 o 
   9   3   2       25.75       32.40     15.20 o 
  10   3   2      105.97       87.39     18.42 o 
  -9   4   2        7.38       32.15     17.29 o 
  -8   4   2      351.70      369.53     21.83 o 
  -7   4   2       24.00       33.20      9.09 o 
  -6   4   2       41.79       52.08     12.64 o 
  -5   4   2       47.10       60.80     11.10 o 
  -4   4   2      393.15      407.47     17.85 o 
  -3   4   2      185.91      216.45     10.08 o 
  -2   4   2       25.33       32.75      8.54 o 
  -1   4   2       80.21      109.69      7.23 o 
   0   4   2        6.21       43.55      8.70 o 
   1   4   2       54.05       72.80      4.98 o 
   2   4   2       30.95       42.19      6.40 o 
   3   4   2       44.11       63.19      6.06 o 
   4   4   2      446.14      442.37     20.25 o 
   5   4   2      134.55       87.23     11.64 o 
   6   4   2       18.90       25.41      8.89 o 
   7   4   2        2.26       24.80     15.76 o 
   8   4   2      120.22      114.51     31.35 o 
   9   4   2      122.14      155.96     17.96 o 
  -7   5   2      126.25      173.99     52.58 o 
  -6   5   2      108.60      132.61     18.70 o 
  -5   5   2      159.46      150.67     13.99 o 
  -4   5   2       21.89       36.30      9.25 o 
  -3   5   2       40.50       56.69      9.12 o 
  -2   5   2     1220.39     1215.72     25.27 o 
  -1   5   2       55.02       44.52      9.08 o 
   0   5   2        3.81       30.15     10.51 o 
   1   5   2      290.16      309.93     16.13 o 
   2   5   2      185.67      220.66     14.09 o 
   3   5   2       70.51      110.30     12.45 o 
   4   5   2        0.91       12.48     14.13 o 
   5   5   2      200.53      255.79     21.11 o 
   6   5   2       35.52       35.58     11.67 o 
  -3   6   2      175.34      186.55     19.43 o 
  -2   6   2       30.38       50.48     13.85 o 
  -1   6   2       27.58       27.70     10.67 o 
   0   6   2       11.50       29.70     10.75 o 
   1   6   2       14.89       29.90     13.56 o 
   2   6   2       74.87       60.20     12.21 o 
 -12   1   3        0.83       38.35     23.65 o 
 -11   1   3      258.82      290.59     27.12 o 
 -10   1   3      219.62      224.80     21.94 o 
  -9   1   3      207.18      220.20     21.98 o 
  -8   1   3       71.47       79.27      8.89 o 
  -7   1   3       21.36       21.85      5.80 o 
  -6   1   3     2898.70     3091.62     99.83 o 
  -5   1   3       18.62       20.07      2.47 o 
  -4   1   3      547.24      548.68      8.43 o 
  -3   1   3     2671.90     2678.51     34.75 o 
  -2   1   3     4721.45     4780.96     42.61 o 
  -1   1   3       26.70       34.45      4.13 o 
   0   1   3     5045.70     5213.18     48.62 o 
   1   1   3     6306.70     6464.70     43.95 o 
   2   1   3      190.93      202.61      5.75 o 
   3   1   3     4009.22     4102.01     60.37 o 
   4   1   3       83.10      123.37      9.03 o 
   5   1   3       14.81        9.62      5.14 o 
   6   1   3     1529.20     1526.72     24.79 o 
   7   1   3       76.80       63.12      8.74 o 
   8   1   3      755.02      760.70     22.71 o 
   9   1   3      714.02      737.19     34.48 o 
  10   1   3        3.22       27.30     25.11 o 
  11   1   3       58.29       60.09     15.45 o 
 -12   2   3      361.87      359.43     27.91 o 
 -11   2   3       28.84       26.20     10.75 o 
 -10   2   3      671.80      688.14     32.52 o 
  -9   2   3      867.65      887.73     24.17 o 
  -8   2   3       94.22      109.20     10.69 o 
  -7   2   3     1867.64     1808.00     33.05 o 
  -6   2   3      102.13       87.59      6.58 o 
  -5   2   3     3459.97     3397.48     38.49 o 
  -4   2   3      687.88      701.06      9.67 o 
  -3   2   3     9030.74     9004.53     83.58 o 
  -2   2   3      358.76      291.46      7.25 o 
  -1   2   3      214.78      186.56      5.02 o 
   0   2   3     5170.83     5100.84     32.62 o 
   1   2   3     1022.59     1096.24     11.57 o 
   2   2   3     8283.67     8447.27    129.42 o 
   3   2   3       40.96       44.55      6.16 o 
   4   2   3     1878.35     1855.38     41.96 o 
   5   2   3     1233.07     1250.08     32.40 o 
   6   2   3      240.18      234.94     10.15 o 
   7   2   3     1239.58     1287.90     28.11 o 
   8   2   3      447.40      427.78     19.45 o 
   9   2   3      251.11      304.57     24.29 o 
  10   2   3      725.79      776.07     36.79 o 
  11   2   3       33.32       19.70     19.24 o 
 -11   3   3      929.60      885.70     56.85 o 
 -10   3   3        5.57       19.20     14.41 o 
  -9   3   3     1012.51     1018.56     29.74 o 
  -8   3   3      199.94      235.14     14.46 o 
  -7   3   3      202.68      203.75      9.52 o 
  -6   3   3     2446.27     2382.53     38.33 o 
  -5   3   3        5.18       16.40      5.92 o 
  -4   3   3     2376.32     2365.88     29.83 o 
  -3   3   3     1903.10     1988.48     27.25 o 
  -2   3   3     1363.27     1316.17     16.97 o 
  -1   3   3     1267.80     1172.08     14.77 o 
   0   3   3     1089.36     1154.47     10.49 o 
   1   3   3     3270.33     3282.86     30.47 o 
   2   3   3      263.10      270.10      9.38 o 
   3   3   3     1876.90     1893.78     34.50 o 
   4   3   3      238.55      217.66      9.38 o 
   5   3   3        4.48       27.39      8.83 o 
   6   3   3     1432.88     1590.31     32.98 o 
   7   3   3       35.30       50.13      8.23 o 
   8   3   3     1335.48     1383.74     44.77 o 
   9   3   3      405.09      388.59     25.11 o 
  10   3   3       20.03       52.28     15.70 o 
  -9   4   3      134.20      123.25     21.06 o 
  -8   4   3      348.17      286.31     20.06 o 
  -7   4   3      139.46      138.99     15.29 o 
  -6   4   3        2.65       41.18     10.21 o 
  -5   4   3     2038.79     1992.27     42.68 o 
  -4   4   3      310.40      297.90     13.75 o 
  -3   4   3      134.74      125.61     13.17 o 
  -2   4   3      932.14      916.37     17.11 o 
  -1   4   3       41.17       38.44      5.00 o 
   0   4   3       34.67       36.19      5.05 o 
   1   4   3      636.16      609.61     10.95 o 
   2   4   3     2144.01     2115.77     22.81 o 
   3   4   3        5.36       36.52      7.23 o 
   4   4   3       80.33       96.98     12.95 o 
   5   4   3      801.35      745.41     22.97 o 
   6   4   3       23.47       35.08     10.75 o 
   7   4   3       76.48       76.95     15.81 o 
   8   4   3      190.18      190.90     19.86 o 
  -7   5   3       49.66       45.21     16.38 o 
  -6   5   3        1.61       49.47     18.83 o 
  -5   5   3        5.61       47.05     12.98 o 
  -4   5   3       71.39       46.03      9.28 o 
  -3   5   3        7.05       39.13     10.50 o 
  -2   5   3        8.34       32.95     11.01 o 
  -1   5   3       12.12       29.22     11.12 o 
   0   5   3        0.72       12.66     13.06 o 
   1   5   3      130.46      102.19     12.08 o 
   2   5   3        6.02       23.71     12.14 o 
   3   5   3        3.23       31.93     11.54 o 
   4   5   3      132.14      124.68     14.03 o 
   5   5   3        0.59       19.19     17.53 o 
   6   5   3      332.31      292.28     20.79 o 
  -3   6   3      181.46      191.92     19.63 o 
  -2   6   3      138.84      162.55     17.42 o 
  -1   6   3       16.46       24.45     12.21 o 
   0   6   3        1.99       43.24     17.91 o 
   1   6   3       36.09       58.23     12.96 o 
   2   6   3       28.81       35.36     10.15 o 
 -12   0   4     2345.57     2310.14    107.75 o 
 -11   0   4       43.62       33.92     32.99 o 
 -10   0   4      296.08      361.58     39.15 o 
  -9   0   4     1241.97     1271.38     46.89 o 
  -8   0   4        4.30       62.40     29.85 o 
  -7   0   4     3238.59     3163.36    171.41 o 
  -6   0   4      309.55      292.39     26.45 o 
  -5   0   4     2932.22     3025.78     47.38 o 
  -4   0   4    16680.11    16563.62    374.68 o 
  -3   0   4     2967.58     2965.35    110.06 o 
  -2   0   4     1632.31     1565.96     49.38 o 
  -1   0   4     4341.03     4277.70    100.90 o 
   2   0   4      662.36      611.28     40.75 o 
   3   0   4    15045.34    14593.38    252.59 o 
   4   0   4     1101.42     1168.37     51.65 o 
   5   0   4     5472.51     5217.90    155.11 o 
   6   0   4     2254.77     2222.46     81.59 o 
   7   0   4     2243.48     2269.05     93.46 o 
   8   0   4     1105.08     1197.03     55.64 o 
   9   0   4     1868.03     1924.37     68.08 o 
  10   0   4      144.96      141.85     30.44 o 
  11   0   4       30.74       55.25     29.75 o 
 -12   1   4      125.30       92.19     18.97 o 
 -11   1   4      979.44      944.28     40.79 o 
 -10   1   4     1101.01     1132.96     40.07 o 
  -9   1   4        9.85       21.88     10.18 o 
  -8   1   4      857.17      850.15     31.09 o 
  -7   1   4       91.19      123.39      9.75 o 
  -6   1   4     4620.66     4573.38     75.47 o 
  -5   1   4     2281.65     2244.57     27.29 o 
  -4   1   4      309.16      338.25      7.26 o 
  -3   1   4     4964.57     4982.32     53.36 o 
  -2   1   4     4081.99     3869.39     47.90 o 
  -1   1   4     9569.16     9535.31    133.66 o 
   0   1   4     1671.61     1695.04     18.84 o 
   1   1   4    22262.47    23957.15    632.80 o 
   2   1   4    14948.37    16210.09    432.44 o 
   3   1   4      526.86      670.94     31.39 o 
   4   1   4     2277.56     2208.33     53.88 o 
   5   1   4     1546.34     1648.99     25.18 o 
   6   1   4     1135.11     1132.68     34.83 o 
   7   1   4     2716.69     2567.64     64.58 o 
   8   1   4      170.65      184.91     19.75 o 
   9   1   4      615.64      633.69     33.24 o 
  10   1   4      386.86      364.88     62.91 o 
  11   1   4        5.80       21.68     18.01 o 
 -12   2   4      379.06      364.72     67.29 o 
 -11   2   4       18.49       81.26     22.20 o 
 -10   2   4      303.91      315.64     24.13 o 
  -9   2   4      341.39      368.45     17.32 o 
  -8   2   4      178.95      190.89     13.62 o 
  -7   2   4      337.08      369.78     15.22 o 
  -6   2   4      267.50      294.70      8.03 o 
  -5   2   4     1621.52     1623.44     29.36 o 
  -4   2   4      736.41      783.87     15.52 o 
  -3   2   4      329.59      355.26      9.19 o 
  -2   2   4      619.21      618.44     10.65 o 
  -1   2   4       23.94       40.60      4.50 o 
   0   2   4      368.88      409.49      6.95 o 
   1   2   4      652.31      655.63     10.30 o 
   2   2   4      129.63      126.83      8.44 o 
   3   2   4     1775.57     1773.67     25.46 o 
   4   2   4      440.71      443.85     14.51 o 
   5   2   4      727.21      796.32     16.31 o 
   6   2   4      435.03      396.33     13.12 o 
   7   2   4       58.26       62.96     11.31 o 
   8   2   4      466.44      484.55     28.79 o 
   9   2   4      196.88      228.13     22.92 o 
  10   2   4       30.81       20.92     19.79 o 
 -11   3   4      138.32      113.49     33.53 o 
 -10   3   4        5.34        8.55     24.19 o 
  -9   3   4       20.43       24.12      7.59 o 
  -8   3   4      324.14      308.73     16.10 o 
  -7   3   4       38.60       40.13      6.26 o 
  -6   3   4       79.22       85.21      7.40 o 
  -5   3   4        0.15       34.86      7.98 o 
  -4   3   4      789.77      806.34     29.05 o 
  -3   3   4      101.00      144.59      8.97 o 
  -2   3   4      131.87      149.08      7.13 o 
  -1   3   4      114.76      114.91      6.73 o 
   0   3   4      519.08      536.56     10.06 o 
   1   3   4       38.72       50.76      5.90 o 
   2   3   4       98.41      105.66      9.66 o 
   3   3   4       34.08       55.07      9.75 o 
   4   3   4      214.91      235.15      9.88 o 
   5   3   4      650.43      589.12     17.19 o 
   6   3   4       37.81       64.23     10.27 o 
   7   3   4       30.25       22.81      6.55 o 
   8   3   4       77.50      111.33     16.14 o 
   9   3   4       49.88       27.43     10.31 o 
  -9   4   4       61.95      106.64     18.52 o 
  -8   4   4       33.10       55.86     15.85 o 
  -7   4   4      142.68      155.61     16.15 o 
  -6   4   4       22.57       25.08      6.73 o 
  -5   4   4      261.27      243.51     13.06 o 
  -4   4   4      399.57      424.06     15.93 o 
  -3   4   4        0.03       28.64      8.28 o 
  -2   4   4       48.62       73.32     10.75 o 
  -1   4   4      142.33      144.57      7.82 o 
   0   4   4      212.47      203.41      9.62 o 
   1   4   4      744.17      752.74     16.58 o 
   2   4   4      257.01      276.02      8.27 o 
   3   4   4        3.34       18.60      6.13 o 
   4   4   4        1.04       27.28      9.62 o 
   5   4   4      784.98      816.64     26.48 o 
   6   4   4       12.83       24.37      9.52 o 
   7   4   4      201.80      201.83     16.89 o 
   8   4   4       43.21       59.49     14.42 o 
  -7   5   4       13.08       15.18     13.67 o 
  -6   5   4       11.28       30.36     13.19 o 
  -5   5   4      275.76      268.66     17.18 o 
  -4   5   4       32.09       35.83     10.04 o 
  -3   5   4        8.33       20.83      7.91 o 
  -2   5   4      322.63      333.77     15.29 o 
  -1   5   4      242.83      283.48     17.07 o 
   0   5   4       46.15       41.90     13.21 o 
   1   5   4       46.55       51.65      9.58 o 
   2   5   4      306.99      321.83     15.30 o 
   3   5   4      128.67      150.25     13.97 o 
   4   5   4      141.58      171.91     18.09 o 
   5   5   4       59.28       30.09     11.34 o 
   6   5   4      100.17      154.21     19.89 o 
  -3   6   4       82.07       86.10     14.88 o 
  -2   6   4      107.90       93.07     12.71 o 
  -1   6   4       21.11       28.49     10.02 o 
   0   6   4       15.49       34.52     10.56 o 
   1   6   4        3.45       28.98     13.25 o 
   2   6   4       12.39       20.75     16.12 o 
 -12   1   5      343.45      344.79     31.16 o 
 -11   1   5      150.49      152.12     21.15 o 
 -10   1   5      507.40      509.68     28.82 o 
  -9   1   5      395.25      360.38     22.44 o 
  -8   1   5      619.08      652.07     28.27 o 
  -7   1   5     1107.95     1090.65     28.98 o 
  -6   1   5      451.00      511.65     12.97 o 
  -5   1   5     2703.26     2733.70     37.37 o 
  -4   1   5     1106.16     1110.33     17.69 o 
  -3   1   5      179.85      183.64      5.40 o 
  -2   1   5      358.29      287.67      5.25 o 
  -1   1   5      461.38      502.08      6.47 o 
   0   1   5     8386.70     8427.87     60.82 o 
   1   1   5       13.63       33.51     13.77 o 
   2   1   5      906.41     1065.48     24.64 o 
   3   1   5     5076.83     5093.71     75.28 o 
   4   1   5      405.55      400.86     19.14 o 
   5   1   5       84.13       77.01      7.71 o 
   6   1   5      217.20      240.72     27.43 o 
   7   1   5     1197.32     1124.52     64.44 o 
   8   1   5       62.77       62.03     10.16 o 
   9   1   5       71.90       81.98     21.35 o 
  10   1   5       47.70       94.75     32.23 o 
  11   1   5      211.30      224.96     35.65 o 
 -12   2   5       15.65       26.05     22.60 o 
 -11   2   5      652.28      652.02     50.18 o 
 -10   2   5      225.48      239.82     33.85 o 
  -9   2   5      457.64      483.40     19.30 o 
  -8   2   5      972.15     1040.07     25.30 o 
  -7   2   5     1777.74     1683.36     34.49 o 
  -6   2   5     3782.04     3690.71     35.92 o 
  -5   2   5      876.65      888.62     21.83 o 
  -4   2   5     2068.02     2010.94     32.30 o 
  -3   2   5      959.54      907.58     15.09 o 
  -2   2   5     1748.65     1732.15     25.97 o 
  -1   2   5     1572.83     1473.45     16.58 o 
   0   2   5      338.78      349.08      5.13 o 
   1   2   5     6471.56     6617.71     55.30 o 
   2   2   5     4198.08     4242.24     40.26 o 
   3   2   5      885.94     1016.85     18.28 o 
   4   2   5     3000.06     2967.60     41.01 o 
   5   2   5      327.55      337.28     14.88 o 
   6   2   5     2215.28     2233.94     39.66 o 
   7   2   5       69.58       66.26     16.96 o 
   8   2   5      368.04      413.86     19.72 o 
   9   2   5      551.32      503.36     34.99 o 
  10   2   5       24.95       49.64     23.01 o 
 -11   3   5       28.86       96.26     29.67 o 
 -10   3   5      420.82      420.94     28.73 o 
  -9   3   5      756.92      814.15     23.86 o 
  -8   3   5      430.39      399.93     16.33 o 
  -7   3   5      576.48      598.15     13.92 o 
  -6   3   5      624.94      591.49     14.05 o 
  -5   3   5     1823.32     1799.64     33.70 o 
  -4   3   5       93.58       91.34      5.33 o 
  -3   3   5      609.18      618.96     13.19 o 
  -2   3   5     3123.80     3114.40     44.13 o 
  -1   3   5       51.90       55.08      5.69 o 
   0   3   5     3992.12     3987.98     38.93 o 
   1   3   5       34.76       34.52      2.99 o 
   2   3   5      900.35      902.82     17.45 o 
   3   3   5     2967.37     2951.11     44.21 o 
   4   3   5      115.34      138.73     17.67 o 
   5   3   5     1343.23     1326.84     21.81 o 
   6   3   5      366.77      301.92     11.99 o 
   7   3   5      456.47      471.11     18.07 o 
   8   3   5      515.79      485.01     19.59 o 
   9   3   5      102.44      104.27     16.82 o 
 -10   4   5      131.94       89.82     22.78 o 
  -9   4   5        8.85       68.81     17.96 o 
  -8   4   5      439.29      502.43     50.78 o 
  -7   4   5      241.08      229.77     19.15 o 
  -6   4   5       18.82       25.85     11.53 o 
  -5   4   5       54.19       77.68     15.85 o 
  -4   4   5     1509.50     1486.26     23.50 o 
  -3   4   5      179.95      163.90     10.17 o 
  -2   4   5      261.64      277.03     10.58 o 
  -1   4   5     1540.93     1501.52     24.55 o 
   0   4   5      245.17      215.14     11.97 o 
   1   4   5      440.76      439.75     10.49 o 
   2   4   5      776.95      771.85     15.34 o 
   3   4   5      147.90      159.51      8.83 o 
   4   4   5     1344.54     1272.23     22.65 o 
   5   4   5        5.97       28.46      9.89 o 
   6   4   5      169.48      174.43     16.87 o 
   7   4   5       73.89       32.70      8.80 o 
   8   4   5       23.10       25.45     11.04 o 
  -7   5   5       29.78       37.33     11.86 o 
  -6   5   5      251.96      254.15     14.39 o 
  -5   5   5        6.19       47.57     14.75 o 
  -4   5   5       45.05       36.01      8.48 o 
  -3   5   5      259.95      241.16     14.56 o 
  -2   5   5      521.42      483.06     21.13 o 
  -1   5   5       20.38       21.03     10.08 o 
   0   5   5      231.61      218.64     16.88 o 
   1   5   5       34.77       50.83      9.83 o 
   2   5   5      232.31      209.49     14.32 o 
   3   5   5       83.44       35.06      9.09 o 
   4   5   5       60.69       54.52     14.43 o 
   5   5   5       22.07       26.51      9.93 o 
   6   5   5       68.62       66.67     16.67 o 
  -3   6   5      182.49      134.34     14.17 o 
  -2   6   5        2.25       15.82     13.35 o 
  -1   6   5       34.92       24.59     11.38 o 
   0   6   5       15.35       34.41     11.27 o 
   1   6   5       51.07       69.40     11.55 o 
 -13   0   6      761.87      756.18     59.41 o 
 -12   0   6      793.85      729.06     53.51 o 
 -11   0   6       57.21       71.89     27.17 o 
 -10   0   6     2843.93     2913.31     83.74 o 
  -9   0   6        5.08       -9.91     31.74 o 
  -8   0   6     2914.73     2809.71    101.93 o 
  -7   0   6     3161.07     2928.71     75.68 o 
  -6   0   6     5463.36     5423.65     71.86 o 
  -5   0   6    12563.86    12813.75    295.89 o 
  -4   0   6     4232.45     4371.93    227.92 o 
  -2   0   6      884.93      889.31     40.87 o 
  -1   0   6     2845.51     2774.51     37.36 o 
   0   0   6     5163.09     5249.66    130.98 o 
   1   0   6     2445.39     2427.71     38.04 o 
   2   0   6     1720.98     1585.93     45.22 o 
   3   0   6     5778.00     6005.96    146.90 o 
   4   0   6     2678.87     2392.19    108.05 o 
   5   0   6      522.60      523.11     34.34 o 
   6   0   6      272.32      264.59     27.05 o 
   7   0   6     2310.21     2301.99     88.32 o 
   8   0   6        1.47       10.47     29.32 o 
   9   0   6     1140.32     1184.32     57.60 o 
  10   0   6      833.74      839.52     56.94 o 
  11   0   6      193.80      148.42     32.72 o 
 -12   1   6       98.48      106.38     31.80 o 
 -11   1   6      595.22      622.70     34.44 o 
 -10   1   6       35.09       33.25     10.96 o 
  -9   1   6     3661.97     3687.09    149.03 o 
  -8   1   6      337.69      340.92     38.94 o 
  -7   1   6     2737.38     2798.98     48.54 o 
  -6   1   6     4167.09     4096.66     52.19 o 
  -5   1   6     1984.24     2034.87     51.79 o 
  -4   1   6     7778.10     7976.98    100.70 o 
  -3   1   6      341.90      329.87      8.42 o 
  -2   1   6     6929.54     7018.25     75.24 o 
  -1   1   6     8957.05     9074.53     81.45 o 
   0   1   6     1299.85     1251.78     20.79 o 
   1   1   6     3937.69     3889.57     40.25 o 
   2   1   6      407.44      458.30     12.43 o 
   3   1   6     3967.01     3848.61     59.77 o 
   4   1   6      166.40      150.54     16.16 o 
   5   1   6      575.79      612.23     43.08 o 
   6   1   6      643.40      668.97     23.21 o 
   7   1   6      464.53      460.76     20.06 o 
   8   1   6     1826.59     1798.13    101.32 o 
   9   1   6      136.16      113.39     19.34 o 
  10   1   6      250.42      307.60     31.54 o 
 -12   2   6        3.24       33.89     32.99 o 
 -11   2   6      392.19      421.99     28.79 o 
 -10   2   6      362.49      418.31     27.00 o 
  -9   2   6      173.74      223.58     38.63 o 
  -8   2   6      938.01      967.40     30.04 o 
  -7   2   6       19.14       38.26      6.66 o 
  -6   2   6      397.71      421.15     10.17 o 
  -5   2   6     1403.14     1395.76     21.87 o 
  -4   2   6       98.81      117.79      6.26 o 
  -3   2   6     5116.95     5421.79     80.37 o 
  -2   2   6     1440.16     1450.18     15.56 o 
  -1   2   6     1020.29     1013.95     15.13 o 
   0   2   6      323.91      348.79      6.81 o 
   1   2   6      127.58      147.73      7.30 o 
   2   2   6     2285.90     2331.48     35.85 o 
   3   2   6     1482.18     1448.73     20.25 o 
   4   2   6      216.18      232.77     16.18 o 
   5   2   6      915.72      888.04     22.90 o 
   6   2   6        1.36       27.50     16.30 o 
   7   2   6       41.75       45.92     10.32 o 
   8   2   6       36.13       46.51     10.03 o 
   9   2   6      133.59      110.22     19.26 o 
  10   2   6      102.66      113.11     40.84 o 
 -11   3   6       55.59       31.07     17.68 o 
 -10   3   6      566.61      548.22     35.60 o 
  -9   3   6        0.75       44.08     13.69 o 
  -8   3   6        7.56       42.86     10.94 o 
  -7   3   6      209.22      217.94      9.63 o 
  -6   3   6     1463.02     1427.03     21.73 o 
  -5   3   6       48.77       52.58      6.30 o 
  -4   3   6      322.29      355.74     13.13 o 
  -3   3   6       49.71       54.95      7.37 o 
  -2   3   6        4.75       16.93      6.43 o 
  -1   3   6      224.91      215.41     10.88 o 
   0   3   6      662.92      670.99     10.43 o 
   1   3   6      705.43      706.99     10.17 o 
   2   3   6       36.35       42.92      5.33 o 
   3   3   6      137.85      151.06     14.01 o 
   4   3   6      730.24      668.51     20.78 o 
   5   3   6      149.86      164.79     12.99 o 
   6   3   6       59.29       46.41      7.62 o 
   7   3   6       41.47       55.55     11.99 o 
   8   3   6        2.83       35.58     12.76 o 
   9   3   6       41.35       53.84     18.00 o 
 -10   4   6        5.73       19.14     11.36 o 
  -9   4   6       70.33       80.92     14.90 o 
  -8   4   6      144.68      151.51     16.52 o 
  -7   4   6      157.84      185.32     16.31 o 
  -6   4   6      134.64      134.31     15.61 o 
  -5   4   6      564.93      578.38     17.11 o 
  -4   4   6       57.70       56.13     14.05 o 
  -3   4   6      140.22      144.02     13.55 o 
  -2   4   6       75.46       67.84      7.17 o 
  -1   4   6      417.81      452.00     17.20 o 
   0   4   6      221.91      240.93     10.61 o 
   1   4   6       44.10       73.16      6.01 o 
   2   4   6       64.04       80.65      9.17 o 
   3   4   6       64.32       66.20      8.26 o 
   4   4   6       16.23       44.37      9.46 o 
   5   4   6       27.07       44.92      9.43 o 
   6   4   6       49.80       62.66     11.94 o 
   7   4   6       35.82       43.08      9.91 o 
   8   4   6        3.20       19.17     13.23 o 
  -7   5   6      121.98       97.24     22.48 o 
  -6   5   6      164.56      170.22     16.29 o 
  -5   5   6       13.34       17.49     10.69 o 
  -4   5   6      173.98      214.13     15.70 o 
  -3   5   6       68.66       69.57      9.81 o 
  -2   5   6      513.99      540.27     28.49 o 
  -1   5   6      551.30      556.92     17.70 o 
   0   5   6       56.19       82.45     10.31 o 
   1   5   6       70.78       87.02     14.89 o 
   2   5   6       55.63       50.76     11.49 o 
   3   5   6      133.59      137.97     13.80 o 
   4   5   6        0.49       12.06     14.98 o 
   5   5   6      168.24      199.85     19.95 o 
  -3   6   6      137.00      111.77     15.41 o 
  -2   6   6       49.04       50.50     10.81 o 
  -1   6   6       37.06       36.09     10.92 o 
   0   6   6       28.26       59.52     18.12 o 
   1   6   6       17.09       34.83     11.17 o 
 -12   1   7       13.14       74.01     26.12 o 
 -11   1   7        4.60       55.23     26.93 o 
 -10   1   7      439.92      519.06     29.96 o 
  -9   1   7      369.03      494.49     71.11 o 
  -8   1   7       64.88       65.73     10.02 o 
  -7   1   7     1148.84     1163.01     31.91 o 
  -6   1   7     2506.25     2424.99     36.48 o 
  -5   1   7      212.70      187.93      7.47 o 
  -4   1   7       10.46       32.44      6.31 o 
  -3   1   7     1773.38     1646.36     22.60 o 
  -2   1   7      530.19      599.07      9.47 o 
  -1   1   7     3412.41     3315.35     36.11 o 
   0   1   7      793.51      766.00     10.85 o 
   1   1   7     4768.61     4693.48     69.08 o 
   2   1   7      939.31      918.22     23.33 o 
   3   1   7      663.01      647.65     23.19 o 
   4   1   7     1505.86     1452.54     34.21 o 
   5   1   7      452.57      451.55     23.45 o 
   6   1   7      168.75      150.81     33.92 o 
   7   1   7      519.17      587.33     29.95 o 
   8   1   7      240.15      209.36     21.15 o 
   9   1   7      191.84      255.73     32.87 o 
  10   1   7       74.73       64.38     19.35 o 
 -12   2   7      577.41      646.94     33.53 o 
 -11   2   7      301.38      334.36     27.32 o 
 -10   2   7      704.83      700.60     36.57 o 
  -9   2   7      523.73      536.36     27.38 o 
  -8   2   7       31.20       21.38     19.42 o 
  -7   2   7     1366.64     1346.87     35.04 o 
  -6   2   7      599.98      579.68     13.48 o 
  -5   2   7      994.44      963.34     15.68 o 
  -4   2   7     4800.01     4739.60     58.58 o 
  -3   2   7      316.38      325.06      7.38 o 
  -2   2   7     8068.15     7930.42     59.75 o 
  -1   2   7        6.85       18.20      3.35 o 
   0   2   7     1829.51     1758.25     22.53 o 
   1   2   7     1221.26     1235.02     19.47 o 
   2   2   7     4986.64     5156.39     52.66 o 
   3   2   7     1915.93     1868.57     29.11 o 
   4   2   7      117.02      145.47     10.58 o 
   5   2   7     1246.00     1274.64     38.69 o 
   6   2   7      391.83      371.42     15.63 o 
   7   2   7      862.33      865.95     31.94 o 
   8   2   7       77.14       96.03     11.91 o 
   9   2   7       53.60       67.58     23.25 o 
  10   2   7      515.30      497.11     33.88 o 
 -11   3   7      260.85      303.53     42.75 o 
 -10   3   7      335.01      373.64     33.41 o 
  -9   3   7      964.90      872.82     29.55 o 
  -8   3   7     1436.48     1469.06     33.60 o 
  -7   3   7      587.48      617.67     14.19 o 
  -6   3   7     2355.99     2342.18     31.91 o 
  -5   3   7     1189.27     1226.49     25.16 o 
  -4   3   7     1074.68     1008.97     21.64 o 
  -3   3   7     1541.51     1557.40     25.43 o 
  -2   3   7       41.93       52.93      5.93 o 
  -1   3   7     2723.75     2715.21     28.31 o 
   0   3   7     1292.28     1289.37     14.89 o 
   1   3   7      653.91      667.67     13.49 o 
   2   3   7     1649.54     1618.45     23.35 o 
   3   3   7      786.09      815.22     18.79 o 
   4   3   7      652.41      666.89     17.16 o 
   5   3   7        4.79       20.36      8.57 o 
   6   3   7      265.54      304.68     20.32 o 
   7   3   7      278.85      278.27     16.27 o 
   8   3   7      199.18      203.12     16.37 o 
   9   3   7      452.19      409.70     24.17 o 
 -10   4   7     1201.15     1001.85     43.83 o 
  -9   4   7      389.99      435.58     25.44 o 
  -8   4   7       56.85       47.06     19.71 o 
  -7   4   7      343.98      292.88     15.31 o 
  -6   4   7      167.61      213.32     12.87 o 
  -5   4   7      733.91      699.77     19.27 o 
  -4   4   7      828.66      851.90     19.40 o 
  -3   4   7       90.91       92.06      7.80 o 
  -2   4   7     1375.51     1360.94     25.83 o 
  -1   4   7      158.70      171.24     11.11 o 
   0   4   7       64.56       94.12      9.17 o 
   1   4   7      325.46      305.73      9.54 o 
   2   4   7      327.94      365.38     12.00 o 
   3   4   7       73.61       57.05      6.25 o 
   4   4   7      334.98      317.48     11.45 o 
   5   4   7      485.71      502.99     25.96 o 
   6   4   7       53.15       34.05     10.39 o 
   7   4   7        5.73       12.03     15.40 o 
  -7   5   7        0.36       15.02     22.09 o 
  -6   5   7      188.03      135.11     12.21 o 
  -5   5   7        3.24       24.04     14.55 o 
  -4   5   7      161.74      143.25     12.36 o 
  -3   5   7       56.95       43.19      8.33 o 
  -2   5   7        0.33       27.23     12.63 o 
  -1   5   7      186.50      233.33     15.89 o 
   0   5   7      296.60      308.03     17.71 o 
   1   5   7        9.19       23.73     11.64 o 
   2   5   7       64.95       44.10      9.30 o 
   3   5   7       10.73       50.85     12.68 o 
   4   5   7        1.47       22.00      9.73 o 
   5   5   7      121.72      100.22     14.75 o 
  -2   6   7       38.23       46.24     15.55 o 
  -1   6   7        5.88       30.36     12.42 o 
   0   6   7        0.74       36.82     12.80 o 
 -13   0   8      939.87      977.10     68.56 o 
 -12   0   8      569.54      592.42     50.31 o 
 -11   0   8     1886.85     1922.39     83.98 o 
 -10   0   8        5.46       21.60     27.28 o 
  -9   0   8     4346.62     4266.14    118.44 o 
  -8   0   8     1391.26     1212.66     24.56 o 
  -7   0   8      538.64      534.55     16.12 o 
  -6   0   8     3407.00     3141.47     51.69 o 
  -5   0   8     2883.88     2864.11     87.10 o 
  -4   0   8     1374.57     1214.40     44.34 o 
  -3   0   8    16312.88    16209.73    239.63 o 
  -2   0   8    10786.03    10850.72    223.04 o 
  -1   0   8     5923.91     5848.50    113.84 o 
   0   0   8     1604.34     1817.20     74.09 o 
   1   0   8    14208.18    13889.59    240.45 o 
   2   0   8       75.45       85.58     13.30 o 
   3   0   8     3724.53     3404.27    180.57 o 
   4   0   8     6267.90     6383.61    158.12 o 
   5   0   8      190.04      216.00     25.23 o 
   6   0   8     6403.99     6366.70    190.84 o 
   7   0   8       92.29      150.23     26.53 o 
   8   0   8      671.83      656.49     44.71 o 
   9   0   8      623.25      596.45     47.56 o 
  10   0   8       66.45       35.11     20.05 o 
 -13   1   8      551.88      543.34     36.64 o 
 -12   1   8      737.94      715.98     49.55 o 
 -11   1   8      198.81      191.98     24.77 o 
 -10   1   8     1437.95     1532.16     92.80 o 
  -9   1   8      205.52      226.54     14.23 o 
  -8   1   8     1135.17     1067.79     20.91 o 
  -7   1   8     2833.21     2722.07     75.95 o 
  -6   1   8      284.08      267.60     13.10 o 
  -5   1   8     5365.71     5206.44    136.90 o 
  -4   1   8      119.07      143.69      9.33 o 
  -3   1   8     1301.60     1244.91     16.54 o 
  -2   1   8     3954.29     3902.97     45.36 o 
  -1   1   8        9.52       22.54      2.98 o 
   0   1   8     4281.73     4241.78     48.80 o 
   1   1   8      232.26      225.20      8.12 o 
   2   1   8     8334.21     8321.11    168.69 o 
   3   1   8     3320.42     3370.01     61.34 o 
   4   1   8      822.20      759.79     26.90 o 
   5   1   8     2671.20     2725.39    157.23 o 
   6   1   8       28.07       21.83      8.74 o 
   7   1   8     1008.83      968.93     35.89 o 
   8   1   8      153.85      166.51     52.81 o 
   9   1   8      322.71      356.98     27.99 o 
  10   1   8      824.29      806.22     39.38 o 
 -12   2   8       79.91       33.55     15.39 o 
 -11   2   8      386.22      401.11     28.79 o 
 -10   2   8       39.85       88.97     21.42 o 
  -9   2   8      898.75      878.58     49.89 o 
  -8   2   8      723.24      727.04     41.07 o 
  -7   2   8       11.05       44.50      9.40 o 
  -6   2   8      405.28      495.98     24.73 o 
  -5   2   8        1.85       28.00      9.11 o 
  -4   2   8      876.29      835.50     16.50 o 
  -3   2   8      179.07      165.32      9.15 o 
  -2   2   8      216.21      206.97      6.06 o 
  -1   2   8     2657.67     2767.00     28.61 o 
   0   2   8      157.33      163.46      5.71 o 
   1   2   8       20.13       22.50      7.80 o 
   2   2   8      197.29      200.35      7.69 o 
   3   2   8      616.86      607.44     13.97 o 
   4   2   8      668.87      640.74     22.54 o 
   5   2   8      101.37       88.03     11.63 o 
   6   2   8     1064.36      999.98     26.40 o 
   7   2   8       48.41       29.60     11.77 o 
   8   2   8      141.89      140.68     15.70 o 
   9   2   8      158.05      125.78     28.60 o 
 -11   3   8       86.78       52.25     26.25 o 
 -10   3   8        0.46       71.44     50.97 o 
  -9   3   8        5.80       33.31     16.80 o 
  -8   3   8        5.78       51.44     11.99 o 
  -7   3   8      191.05      173.65      8.91 o 
  -6   3   8      191.21      201.53      8.84 o 
  -5   3   8       26.68       38.92      8.80 o 
  -4   3   8      432.06      461.64     16.52 o 
  -3   3   8        3.09       29.52      9.50 o 
  -2   3   8       81.18      106.75      7.41 o 
  -1   3   8       54.97       68.26      6.87 o 
   0   3   8      356.78      372.96     12.60 o 
   1   3   8      155.53      155.39      7.23 o 
   2   3   8       12.06       22.36      8.60 o 
   3   3   8      617.90      583.60     15.82 o 
   4   3   8       57.02       70.66     12.43 o 
   5   3   8      249.05      211.31     14.73 o 
   6   3   8       44.87       43.56      7.31 o 
   7   3   8      150.27      160.24     13.91 o 
   8   3   8      135.59      127.53     13.40 o 
 -10   4   8        1.42       22.05     16.05 o 
  -9   4   8        0.86       40.94     18.49 o 
  -8   4   8      298.23      322.80     22.58 o 
  -7   4   8       19.17       28.20      7.87 o 
  -6   4   8        2.89       25.48     11.31 o 
  -5   4   8        3.18       17.12      8.19 o 
  -4   4   8       22.58       41.16      8.25 o 
  -3   4   8      271.04      295.46     11.28 o 
  -2   4   8       82.84      101.33     11.48 o 
  -1   4   8        1.97       16.38     10.68 o 
   0   4   8      159.42      137.62     11.09 o 
   1   4   8      376.34      399.17     12.53 o 
   2   4   8        3.27       31.41      8.27 o 
   3   4   8      318.00      336.59     11.84 o 
   4   4   8       15.45       24.85      5.60 o 
   5   4   8       69.13       59.78      8.08 o 
   6   4   8      336.09      332.87     19.60 o 
   7   4   8      174.28      224.04     19.39 o 
  -7   5   8       79.51      134.52     14.71 o 
  -6   5   8       27.73       46.99     10.72 o 
  -5   5   8      289.66      308.61     15.11 o 
  -4   5   8        2.55       42.49      9.15 o 
  -3   5   8       53.82       41.16      6.56 o 
  -2   5   8      124.37      109.34     10.80 o 
  -1   5   8       64.31       66.61      8.96 o 
   0   5   8        6.67       32.73     12.90 o 
   1   5   8        1.05       32.69     13.20 o 
   2   5   8      295.75      289.78     16.72 o 
   3   5   8        1.59       11.03     13.47 o 
   4   5   8       19.80       34.64     13.17 o 
   5   5   8      122.14      127.54     16.99 o 
  -2   6   8       13.89       32.86     10.45 o 
  -1   6   8      140.06      129.74     18.09 o 
 -13   1   9       46.90       55.39     23.29 o 
 -12   1   9      712.48      784.74     43.95 o 
 -11   1   9      233.56      246.78     27.04 o 
 -10   1   9       67.83       64.96     15.87 o 
  -9   1   9     1819.71     1780.83     58.09 o 
  -8   1   9        4.83       32.08     13.89 o 
  -7   1   9      697.07      694.01     30.74 o 
  -6   1   9      811.96      759.45     21.79 o 
  -5   1   9     2428.11     2479.28     44.21 o 
  -4   1   9     4180.89     4264.38     90.16 o 
  -3   1   9       17.56       47.86      9.57 o 
  -2   1   9      105.98       79.53      5.69 o 
  -1   1   9       82.96       74.48      3.44 o 
   0   1   9     1087.88     1032.39     14.11 o 
   1   1   9      143.17      106.41      5.62 o 
   2   1   9      110.01      159.26     13.30 o 
   3   1   9     1341.11     1308.86     30.90 o 
   4   1   9      750.76      791.02     26.42 o 
   5   1   9      129.53      157.39     17.30 o 
   6   1   9       30.28       44.33     13.42 o 
   7   1   9      191.29      214.81     21.84 o 
   8   1   9      255.30      253.81     28.78 o 
   9   1   9       21.96       61.22     27.98 o 
  10   1   9      209.24      223.28     26.38 o 
 -12   2   9      402.12      418.74     32.90 o 
 -11   2   9      398.98      411.78     28.69 o 
 -10   2   9     1229.08     1208.06     40.41 o 
  -9   2   9       46.05       58.91     10.31 o 
  -8   2   9     3264.53     3262.76     68.23 o 
  -7   2   9      172.35      181.37     13.24 o 
  -6   2   9     2900.83     2829.71     48.76 o 
  -5   2   9      698.54      695.48     16.53 o 
  -4   2   9        3.46       21.58      5.70 o 
  -3   2   9     4941.53     4682.76     67.04 o 
  -2   2   9       41.48       59.48      4.46 o 
  -1   2   9     1651.25     1696.31     22.99 o 
   0   2   9     1106.47     1086.52     17.90 o 
   1   2   9     1185.04     1128.22     18.23 o 
   2   2   9     1797.49     1807.86     26.64 o 
   3   2   9      461.40      474.84     13.54 o 
   4   2   9      377.50      376.74     15.71 o 
   5   2   9      746.42      767.13     20.05 o 
   6   2   9      658.26      650.67     69.63 o 
   7   2   9      900.03      897.57     34.97 o 
   8   2   9        1.48       59.76     23.75 o 
   9   2   9      371.62      363.08     26.39 o 
 -11   3   9      216.57      231.24     30.93 o 
 -10   3   9        3.37       26.48     15.20 o 
  -9   3   9      985.86      964.13     47.99 o 
  -8   3   9      104.26      123.88     14.76 o 
  -7   3   9      818.17      774.13     20.85 o 
  -6   3   9      194.83      233.15     14.58 o 
  -5   3   9     1312.47     1313.03     30.43 o 
  -4   3   9     2177.62     2136.08     63.28 o 
  -3   3   9      252.64      272.08     11.65 o 
  -2   3   9     1143.52     1118.37     19.61 o 
  -1   3   9      361.76      385.49      9.52 o 
   0   3   9     1527.52     1553.53     22.84 o 
   1   3   9      432.46      432.97     11.36 o 
   2   3   9       59.46       71.66      6.94 o 
   3   3   9     3430.89     3469.93     50.47 o 
   4   3   9      870.03      826.45     20.76 o 
   5   3   9      766.87      773.39     27.66 o 
   6   3   9      382.08      341.15     29.30 o 
   7   3   9        3.87       39.05     10.42 o 
   8   3   9      257.13      273.03     17.33 o 
 -10   4   9       14.35       20.70     23.01 o 
  -9   4   9        0.98       33.61     24.76 o 
  -8   4   9      968.75      944.15     31.60 o 
  -7   4   9        6.40       29.28     10.00 o 
  -6   4   9       23.96       38.97      7.91 o 
  -5   4   9       24.23       40.43      9.67 o 
  -4   4   9      305.02      287.30     10.99 o 
  -3   4   9      127.49      134.98     10.32 o 
  -2   4   9      396.92      373.31     14.07 o 
  -1   4   9     3137.80     3122.65     41.45 o 
   0   4   9       88.96       89.17     21.72 o 
   1   4   9       33.55       54.56     14.09 o 
   2   4   9      701.31      686.13     16.54 o 
   3   4   9      121.28      118.81     13.72 o 
   4   4   9      434.78      423.13     14.20 o 
   5   4   9      947.91      823.49     19.48 o 
   6   4   9       98.00      117.63     19.85 o 
   7   4   9      176.63      186.06     19.51 o 
  -7   5   9       32.60       36.86      9.83 o 
  -6   5   9       17.58       30.40     11.71 o 
  -5   5   9        3.07       33.97     11.68 o 
  -4   5   9       10.43       35.33     10.09 o 
  -3   5   9       24.54       39.75      8.22 o 
  -2   5   9      534.10      438.40     16.69 o 
  -1   5   9       74.59       75.84     11.51 o 
   0   5   9        1.98       30.42     11.59 o 
   1   5   9       39.52       40.10     11.17 o 
   2   5   9        0.88       22.57     10.09 o 
   3   5   9      389.78      361.09     18.47 o 
   4   5   9        1.25       21.71     12.52 o 
 -13   0  10       73.21       51.18     22.68 o 
 -12   0  10     1392.65     1466.75     98.69 o 
 -11   0  10      489.36      433.03     45.36 o 
 -10   0  10      537.67      606.21     49.08 o 
  -9   0  10     2048.78     1899.32     70.00 o 
  -8   0  10     1271.59     1239.20     29.65 o 
  -7   0  10     5991.31     5687.78    106.72 o 
  -6   0  10        7.25       85.46     27.48 o 
  -5   0  10     5762.90     5595.49    164.11 o 
  -4   0  10     8781.65     8912.10    248.58 o 
  -3   0  10     4332.63     4353.25    229.48 o 
  -2   0  10     4808.70     4432.57     74.19 o 
  -1   0  10     1058.97     1075.93     22.35 o 
   0   0  10    17175.82    16902.43    197.44 o 
   1   0  10      647.24      710.91     36.81 o 
   2   0  10     2421.34     2323.07     74.65 o 
   3   0  10     3379.59     3372.27    124.51 o 
   4   0  10      642.59      647.60     36.59 o 
   5   0  10       66.15       60.62     18.14 o 
   6   0  10      390.69      366.78     35.87 o 
   7   0  10     1180.49     1190.51     61.91 o 
   8   0  10      711.56      695.72     48.85 o 
   9   0  10        1.73       39.49     32.93 o 
 -13   1  10      462.38      444.23     33.68 o 
 -12   1  10       34.38       71.12     22.15 o 
 -11   1  10      858.85      802.80     36.17 o 
 -10   1  10      446.87      427.58     29.07 o 
  -9   1  10      919.81      954.60     49.35 o 
  -8   1  10     1668.41     1666.70     43.38 o 
  -7   1  10      204.07      202.51     13.69 o 
  -6   1  10     2514.64     2432.20     46.52 o 
  -5   1  10     2482.45     2438.11     95.67 o 
  -4   1  10    10291.63    10262.60    158.11 o 
  -3   1  10     3679.10     3618.17     52.54 o 
  -2   1  10     2540.32     2782.46     41.79 o 
  -1   1  10     6594.71     6680.29     65.30 o 
   0   1  10       77.27       65.62      9.14 o 
   1   1  10     1892.86     1756.36     32.22 o 
   2   1  10     1661.43     1675.57     59.95 o 
   3   1  10      162.01      139.25     17.93 o 
   4   1  10     4419.30     4372.38     89.14 o 
   5   1  10      111.50       90.63     18.07 o 
   6   1  10      166.39      207.11     44.24 o 
   7   1  10      593.68      490.70     28.53 o 
   8   1  10       30.05       45.36     15.70 o 
   9   1  10      154.13      121.80     21.05 o 
 -12   2  10       24.35       66.43     24.46 o 
 -11   2  10        1.96        4.48     23.55 o 
 -10   2  10      308.61      280.25     17.77 o 
  -9   2  10       73.68       58.27     13.83 o 
  -8   2  10     1183.34     1270.25     33.99 o 
  -7   2  10     1014.39     1059.69     28.21 o 
  -6   2  10      143.96      170.20     11.58 o 
  -5   2  10      300.10      299.29     11.34 o 
  -4   2  10       93.03      101.50      8.56 o 
  -3   2  10     1631.03     1828.87     27.69 o 
  -2   2  10     2859.02     3040.52     35.34 o 
  -1   2  10      136.53      147.46      9.79 o 
   0   2  10     2308.82     2287.27     31.90 o 
   1   2  10      995.83      956.99     12.95 o 
   2   2  10      207.62      193.92      8.14 o 
   3   2  10      915.81      848.01     22.98 o 
   4   2  10        1.08       29.15     13.10 o 
   5   2  10      302.16      347.23     65.28 o 
   6   2  10      660.31      596.40     19.75 o 
   7   2  10       37.01       73.19     19.49 o 
   8   2  10      143.52      122.44     17.29 o 
   9   2  10        8.98       40.76     23.03 o 
 -11   3  10       20.28       60.82     26.45 o 
 -10   3  10      930.06      906.79     74.94 o 
  -9   3  10      123.35      146.29     18.38 o 
  -8   3  10      102.30       91.22     16.07 o 
  -7   3  10      308.08      366.31     16.04 o 
  -6   3  10      174.55      179.35     16.63 o 
  -5   3  10       61.03       58.15      8.93 o 
  -4   3  10       72.96       73.62      5.02 o 
  -3   3  10       34.50       55.99     13.84 o 
  -2   3  10       42.46       48.30      6.20 o 
  -1   3  10      308.97      323.09     12.36 o 
   0   3  10      382.56      393.87     17.31 o 
   1   3  10      913.88      904.75     17.58 o 
   2   3  10      733.84      730.90     15.36 o 
   3   3  10      116.80       98.68      8.48 o 
   4   3  10      134.73      113.20     12.13 o 
   5   3  10      732.14      737.75     38.47 o 
   6   3  10        8.60       46.46     15.17 o 
   7   3  10        4.85       17.90     10.01 o 
   8   3  10      117.70      127.72     17.13 o 
 -10   4  10        1.52        7.00     18.10 o 
  -9   4  10       46.64       74.15     19.78 o 
  -8   4  10       28.75       27.20     11.24 o 
  -7   4  10      172.68      229.02     16.01 o 
  -6   4  10        0.49       45.42     14.27 o 
  -5   4  10      502.76      535.85     17.83 o 
  -4   4  10      628.33      601.45     17.56 o 
  -3   4  10        2.61       36.58     13.27 o 
  -2   4  10       17.82       32.03      9.31 o 
  -1   4  10      559.72      563.69     17.53 o 
   0   4  10      405.22      439.37     16.27 o 
   1   4  10       18.60       26.92     10.30 o 
   2   4  10      252.73      270.19     11.42 o 
   3   4  10       17.68       23.72      6.51 o 
   4   4  10        1.75       40.78      9.76 o 
   5   4  10       20.99       33.45     11.34 o 
   6   4  10      143.56      169.12     16.00 o 
  -7   5  10       92.41       67.01     13.53 o 
  -6   5  10        3.73       39.39     12.49 o 
  -5   5  10      127.92      162.79     13.15 o 
  -4   5  10      962.04      918.64     29.42 o 
  -3   5  10       22.75       48.21      7.98 o 
  -2   5  10        0.59       39.31     13.96 o 
  -1   5  10      675.43      662.55     23.18 o 
   0   5  10       15.61       31.94     10.86 o 
   1   5  10       57.98       72.32     13.09 o 
   2   5  10      147.36      166.15     19.08 o 
   3   5  10       44.25       60.23     11.77 o 
   4   5  10      135.15      108.55     15.06 o 
 -13   1  11      157.60      148.33     24.39 o 
 -12   1  11      225.78      299.36     61.59 o 
 -11   1  11        1.73       24.33     17.05 o 
 -10   1  11      340.11      396.70     32.92 o 
  -9   1  11       16.56       31.79     23.56 o 
  -8   1  11      184.26      200.77     15.02 o 
  -7   1  11      141.77      167.38     13.70 o 
  -6   1  11       16.18       16.60      7.29 o 
  -5   1  11     1565.79     1469.84     40.41 o 
  -4   1  11      100.44      129.95     11.06 o 
  -3   1  11     1126.88     1067.88     18.35 o 
  -2   1  11       50.81       51.46      5.84 o 
  -1   1  11      488.46      479.45     10.14 o 
   0   1  11     5308.38     5262.92     69.15 o 
   1   1  11      623.08      590.26     12.54 o 
   2   1  11      460.57      430.66     24.60 o 
   3   1  11      562.42      525.25     23.27 o 
   4   1  11     2043.61     1921.24     60.57 o 
   5   1  11        5.95       45.76     20.26 o 
   6   1  11       59.06       52.40     13.32 o 
   7   1  11      684.67      712.63     32.77 o 
   8   1  11        0.02       64.75     24.73 o 
   9   1  11       12.62       18.74     32.98 o 
 -12   2  11      146.03      123.96     45.47 o 
 -11   2  11     1067.25     1017.14     51.94 o 
 -10   2  11        1.92       23.02     13.79 o 
  -9   2  11      400.52      394.62     29.45 o 
  -8   2  11        8.82       56.69     13.08 o 
  -7   2  11      853.59      833.74     24.56 o 
  -6   2  11     3013.09     2942.90     49.74 o 
  -5   2  11      438.59      418.45     13.61 o 
  -4   2  11     1333.14     1272.90     32.73 o 
  -3   2  11     1960.41     1996.16     38.60 o 
  -2   2  11     1560.99     1570.75     22.77 o 
  -1   2  11     1551.46     1543.68     24.96 o 
   0   2  11      308.57      262.38      8.36 o 
   1   2  11     5702.04     5604.82     58.70 o 
   2   2  11       17.51       25.25      4.72 o 
   3   2  11     2668.45     2724.05     53.83 o 
   4   2  11       47.69       40.20     10.73 o 
   5   2  11      227.57      232.70     14.79 o 
   6   2  11      422.06      412.81     18.57 o 
   7   2  11       10.71       38.67     14.88 o 
   8   2  11      498.80      518.35     32.43 o 
 -11   3  11      148.96      117.42     38.48 o 
 -10   3  11      766.84      795.58     30.10 o 
  -9   3  11      174.81      150.03     16.78 o 
  -8   3  11     1217.65     1141.66     32.44 o 
  -7   3  11      879.78      886.10     24.04 o 
  -6   3  11        7.79       26.20      9.98 o 
  -5   3  11     2779.57     2847.16     41.44 o 
  -4   3  11       31.70       50.30      4.77 o 
  -3   3  11     2625.86     2635.42     32.09 o 
  -2   3  11      586.61      595.91     10.29 o 
  -1   3  11      537.89      519.11     13.51 o 
   0   3  11     3330.68     3323.06     44.63 o 
   1   3  11      148.64      158.75      8.58 o 
   2   3  11      224.17      244.09     10.61 o 
   3   3  11      193.77      181.20     11.18 o 
   4   3  11      774.38      790.86     57.55 o 
   5   3  11      268.73      296.09     14.20 o 
   6   3  11       54.60       63.42     11.54 o 
   7   3  11      399.50      374.63     24.22 o 
 -10   4  11      246.52      137.53     28.54 o 
  -9   4  11      313.25      331.51     24.70 o 
  -8   4  11      258.78      299.94     27.48 o 
  -7   4  11     1145.16     1003.93     26.19 o 
  -6   4  11      403.84      419.89     18.91 o 
  -5   4  11        0.78       21.48      9.99 o 
  -4   4  11     1435.62     1477.18     31.31 o 
  -3   4  11        6.98       30.02      8.63 o 
  -2   4  11       56.89       56.40     10.16 o 
  -1   4  11     1294.22     1309.06     29.50 o 
   0   4  11       83.59       89.63     10.78 o 
   1   4  11      363.23      411.84     19.51 o 
   2   4  11       38.70       32.38      8.77 o 
   3   4  11       88.28       89.85      9.30 o 
   4   4  11       34.97       33.47      7.13 o 
   5   4  11       24.26       22.40     10.91 o 
   6   4  11       49.26       56.27     19.09 o 
  -7   5  11      156.42      151.50     17.75 o 
  -6   5  11       32.52       33.87      8.56 o 
  -5   5  11       54.08       35.31      7.94 o 
  -4   5  11        2.01       19.82      9.86 o 
  -3   5  11      603.91      526.53     20.05 o 
  -2   5  11        1.66       32.50     10.87 o 
  -1   5  11        2.13       27.77     14.80 o 
   0   5  11       18.48       32.96     10.64 o 
   1   5  11      172.22      196.55     31.95 o 
   2   5  11        2.10       34.35     21.69 o 
   3   5  11        8.93       31.68     18.18 o 
 -13   0  12     1117.53     1156.58     67.28 o 
 -12   0  12       41.69       46.21     20.50 o 
 -11   0  12     1659.84     1700.54    108.45 o 
 -10   0  12     1593.63     1508.20     70.79 o 
  -9   0  12     1501.44     1518.43     67.14 o 
  -8   0  12     2533.85     2533.00     81.64 o 
  -7   0  12     1053.47     1021.27     48.01 o 
  -6   0  12    16078.07    16228.30    694.68 o 
  -5   0  12       34.67       51.03     15.60 o 
  -4   0  12      156.31      184.66     24.07 o 
  -3   0  12     7416.83     7324.61    132.28 o 
  -2   0  12        0.23       22.82     15.39 o 
  -1   0  12     2140.78     2101.52     42.66 o 
   0   0  12     7372.32     7527.28    144.70 o 
   1   0  12     1165.60     1164.09     53.41 o 
   2   0  12     3596.58     3558.49    109.84 o 
   3   0  12      177.12      239.43     25.73 o 
   4   0  12     3221.35     3133.08    111.09 o 
   5   0  12      759.65      758.33     40.59 o 
   6   0  12      441.74      467.19     41.18 o 
   7   0  12     1082.38     1032.37     58.04 o 
   8   0  12      248.27      288.41     38.58 o 
   9   0  12       88.72      126.72     31.01 o 
 -13   1  12        0.59       12.52     29.21 o 
 -12   1  12     1255.59     1338.73    109.02 o 
 -11   1  12      431.74      422.15     46.61 o 
 -10   1  12     1301.39     1167.53     61.68 o 
  -9   1  12     1135.32     1128.48     53.50 o 
  -8   1  12      640.97      613.08     23.35 o 
  -7   1  12     4592.03     4414.44     83.00 o 
  -6   1  12     1572.88     1526.54     56.81 o 
  -5   1  12     1654.90     1593.05     40.99 o 
  -4   1  12     1707.81     1685.24     30.22 o 
  -3   1  12       40.77       46.42      6.93 o 
  -2   1  12     4300.73     4216.01     56.11 o 
  -1   1  12      338.13      345.04      9.33 o 
   0   1  12     2668.29     2538.86     36.14 o 
   1   1  12     2369.41     2308.55     33.51 o 
   2   1  12       15.27       14.48      7.21 o 
   3   1  12      517.08      495.21     23.05 o 
   4   1  12      491.33      477.48     22.65 o 
   5   1  12     2162.83     2226.99     56.95 o 
   6   1  12      650.68      723.20     33.82 o 
   7   1  12      396.11      418.82     27.23 o 
   8   1  12      446.46      435.20     31.73 o 
   9   1  12       37.08       34.69     13.44 o 
 -12   2  12        7.83       50.21     48.11 o 
 -11   2  12      266.84      253.88     25.21 o 
 -10   2  12       96.23      109.58     15.16 o 
  -9   2  12      124.40      104.03     14.44 o 
  -8   2  12      953.38      980.05     27.01 o 
  -7   2  12      255.00      281.19     14.58 o 
  -6   2  12      937.10      944.00     25.75 o 
  -5   2  12      686.85      734.90     15.24 o 
  -4   2  12      185.83      172.62      8.86 o 
  -3   2  12       83.02       90.90      6.00 o 
  -2   2  12      164.32      177.70      8.91 o 
  -1   2  12      828.51      835.35     15.76 o 
   0   2  12      774.94      755.73     18.19 o 
   1   2  12       21.03       22.58      3.55 o 
   2   2  12      207.71      231.39     15.61 o 
   3   2  12      287.44      293.77     15.63 o 
   4   2  12      173.36      170.03     17.80 o 
   5   2  12      110.05       90.34     11.63 o 
   6   2  12      219.60      184.73     20.69 o 
   7   2  12      128.88      141.30     20.22 o 
   8   2  12       47.06       43.08     13.86 o 
 -11   3  12        1.43       93.23     29.35 o 
 -10   3  12      122.95      133.42     18.25 o 
  -9   3  12       64.16       72.20     15.24 o 
  -8   3  12       48.64       61.73     12.78 o 
  -7   3  12       39.39       69.11     17.61 o 
  -6   3  12       68.31       91.39     10.86 o 
  -5   3  12       97.49       98.21     17.21 o 
  -4   3  12       74.92       67.68     10.30 o 
  -3   3  12        3.44       18.58     10.59 o 
  -2   3  12       75.53       73.78      8.47 o 
  -1   3  12        2.25       16.77     10.35 o 
   0   3  12        0.05       22.78     10.04 o 
   1   3  12       19.54       20.13      5.78 o 
   2   3  12        6.32       16.35      5.36 o 
   3   3  12      251.08      233.87     13.26 o 
   4   3  12        1.80       22.04     13.61 o 
   5   3  12       22.41       20.76     12.44 o 
   6   3  12       41.51       44.75     14.45 o 
   7   3  12       47.14       49.05     14.61 o 
 -10   4  12      159.77      150.45     20.21 o 
  -9   4  12        8.68       18.88     20.48 o 
  -8   4  12       46.46       81.42     19.54 o 
  -7   4  12       88.15       68.97     10.88 o 
  -6   4  12      128.54      145.87     16.98 o 
  -5   4  12      103.51       77.78     11.58 o 
  -4   4  12       16.18       41.07      9.10 o 
  -3   4  12      223.71      265.10     18.93 o 
  -2   4  12       11.56       31.10     11.28 o 
  -1   4  12       33.50       66.93     10.11 o 
   0   4  12       37.90       44.08     10.61 o 
   1   4  12       24.32       21.83     14.61 o 
   2   4  12      189.56      199.68     13.13 o 
   3   4  12      248.34      200.86     19.09 o 
   4   4  12      119.65      101.53     10.94 o 
   5   4  12       75.13       59.90     12.68 o 
   6   4  12       83.32       83.48     13.13 o 
  -7   5  12      204.01      237.14     19.35 o 
  -6   5  12      103.04      119.84     12.65 o 
  -5   5  12        8.90       46.85     11.71 o 
  -4   5  12       36.39       58.03      9.35 o 
  -3   5  12       14.16       29.44      8.62 o 
  -2   5  12       14.67       36.49      9.71 o 
  -1   5  12       20.15       40.05     11.80 o 
   0   5  12      100.81      146.45     19.08 o 
   1   5  12        4.77       32.78     14.01 o 
   2   5  12       28.04       72.71     14.15 o 
   3   5  12        2.68       33.40     19.26 o 
 -13   1  13      303.41      294.67     31.55 o 
 -12   1  13      106.49       90.72     20.53 o 
 -11   1  13      342.39      318.75     34.69 o 
 -10   1  13      557.64      492.34     51.00 o 
  -9   1  13      775.86      720.23     23.60 o 
  -8   1  13      676.00      660.17     22.95 o 
  -7   1  13      166.53      195.56     15.35 o 
  -6   1  13     2120.12     2063.93     54.65 o 
  -5   1  13        2.77       51.67     14.14 o 
  -4   1  13     1181.26     1236.32     36.07 o 
  -3   1  13     2699.58     2873.28     54.70 o 
  -2   1  13     1101.69      999.66     19.76 o 
  -1   1  13       10.86       25.21      6.17 o 
   0   1  13        1.35       10.95      7.72 o 
   1   1  13     1239.68     1134.67     24.83 o 
   2   1  13      176.56      190.18     17.16 o 
   3   1  13       38.20       37.79     10.65 o 
   4   1  13      714.14      714.26     27.55 o 
   5   1  13        1.16        9.71     18.58 o 
   6   1  13       27.66       22.43      9.80 o 
   7   1  13       31.56       61.04     17.79 o 
   8   1  13      183.72      191.17     25.58 o 
 -12   2  13      479.67      471.10     33.63 o 
 -11   2  13        0.26       50.36     28.03 o 
 -10   2  13     1221.18     1260.94     83.24 o 
  -9   2  13     1172.68     1165.59     32.77 o 
  -8   2  13      291.61      278.13     17.27 o 
  -7   2  13     3885.48     3763.74     70.13 o 
  -6   2  13      162.34      152.27     12.12 o 
  -5   2  13     2423.74     2358.21     38.75 o 
  -4   2  13       51.41       34.88      6.39 o 
  -3   2  13     2218.12     2187.83     27.10 o 
  -2   2  13     2334.55     2351.84     30.90 o 
  -1   2  13      788.27      807.21     18.83 o 
   0   2  13      237.75      226.24     12.82 o 
   1   2  13      113.83      130.22     11.10 o 
   2   2  13     1004.81      950.97     20.24 o 
   3   2  13      155.23      151.82     18.69 o 
   4   2  13      261.52      264.56     22.51 o 
   5   2  13      578.03      635.92     30.10 o 
   6   2  13       10.96       61.40     20.46 o 
   7   2  13      307.32      296.20     26.06 o 
   8   2  13       35.61       39.55     20.37 o 
 -11   3  13      494.14      403.27     35.88 o 
 -10   3  13      304.96      291.81     25.32 o 
  -9   3  13      648.87      623.13     28.12 o 
  -8   3  13      701.62      728.73     49.36 o 
  -7   3  13      510.80      470.88     23.98 o 
  -6   3  13      892.32      911.64     20.18 o 
  -4   3  13      851.44      862.88     31.18 o 
  -3   3  13      808.13      812.57     15.75 o 
  -2   3  13      803.77      804.56     14.73 o 
  -1   3  13     1018.59      988.70     21.53 o 
   0   3  13      444.46      486.12     20.11 o 
   1   3  13     1096.53     1122.91     20.31 o 
   2   3  13       16.82       23.19      7.80 o 
   3   3  13      276.11      279.92     12.06 o 
   4   3  13      952.49      866.16     23.74 o 
   5   3  13        0.51       13.57     14.76 o 
   6   3  13      690.95      738.21     67.93 o 
   7   3  13        5.64       50.83     23.73 o 
 -10   4  13      131.64      120.50     18.76 o 
  -9   4  13       41.53       52.18     14.23 o 
  -8   4  13       97.59      113.35     19.00 o 
  -7   4  13      528.95      505.31     36.96 o 
  -6   4  13        0.44       31.01     16.58 o 
  -5   4  13      112.35      128.87     13.26 o 
  -4   4  13       43.41       59.12      9.20 o 
  -3   4  13       69.29       62.68     12.09 o 
  -2   4  13      318.57      323.73     18.88 o 
  -1   4  13      347.07      354.32     16.41 o 
   0   4  13      329.24      327.06     22.64 o 
   1   4  13      301.35      267.98     19.59 o 
   2   4  13      410.74      402.29     20.44 o 
   3   4  13       15.99       30.92     11.15 o 
   5   4  13     1009.05      892.47     67.14 o 
  -7   5  13       11.02       33.49     16.72 o 
  -6   5  13       62.22       46.79      9.97 o 
  -5   5  13       10.74       18.48     13.28 o 
  -4   5  13      254.51      276.91     16.87 o 
  -3   5  13       92.87       90.09     15.50 o 
  -2   5  13       30.19       34.52      8.45 o 
  -1   5  13      235.13      283.42     28.16 o 
   0   5  13       53.42       75.63     17.26 o 
   1   5  13        4.05       19.63     20.33 o 
   2   5  13      108.00      128.01     18.85 o 
 -13   0  14      155.48      142.32     34.64 o 
 -12   0  14     1503.58     1408.68     71.94 o 
 -11   0  14      763.24      572.38     51.47 o 
 -10   0  14       24.96       39.60     16.78 o 
  -9   0  14     2750.22     2792.59    108.13 o 
  -8   0  14       75.11       79.87     20.87 o 
  -7   0  14      644.34      791.49     47.83 o 
  -6   0  14     4991.52     5279.16     93.45 o 
  -5   0  14     1285.62     1287.55     53.19 o 
  -4   0  14     5396.48     5503.60    151.40 o 
  -3   0  14      580.91      620.45     22.65 o 
  -2   0  14     6265.31     6028.12    229.70 o 
  -1   0  14       37.81       69.72     16.39 o 
   0   0  14     2212.44     2221.90     42.89 o 
   1   0  14     5051.11     5003.60    149.46 o 
   2   0  14        0.38       11.94     24.71 o 
   3   0  14     4104.18     4055.77    109.45 o 
   4   0  14       29.81       59.40     25.77 o 
   5   0  14      799.68      796.48     42.07 o 
   6   0  14      198.43      184.43     28.19 o 
   7   0  14      114.46      166.88     33.34 o 
   8   0  14      430.55      462.68     46.34 o 
 -13   1  14      502.06      501.78     37.94 o 
 -12   1  14      288.11      282.85     50.07 o 
 -11   1  14      383.02      413.22     33.07 o 
 -10   1  14     1704.37     1609.05     88.84 o 
  -9   1  14      263.37      230.80     24.55 o 
  -8   1  14     2165.23     2137.83     38.30 o 
  -7   1  14       22.62       69.64     25.94 o 
  -6   1  14      650.26      666.10     44.34 o 
  -5   1  14     3448.51     3401.47     66.30 o 
  -4   1  14        3.09       28.84      8.01 o 
  -3   1  14     5156.63     5272.83     77.47 o 
  -2   1  14      438.60      417.90     12.53 o 
  -1   1  14     2319.45     2343.26     37.72 o 
   0   1  14     1750.23     1688.32     28.04 o 
   1   1  14     1946.91     1923.27     29.47 o 
   2   1  14     2482.71     2491.75     56.11 o 
   3   1  14       61.94       77.84     13.98 o 
   4   1  14      741.64      814.41     44.31 o 
   5   1  14      519.14      553.95     43.54 o 
   6   1  14       47.92       63.14     15.76 o 
   7   1  14      280.05      318.60     26.36 o 
   8   1  14      133.92      104.28     19.54 o 
 -12   2  14      167.10      132.82     21.30 o 
 -11   2  14       86.96      107.69     20.40 o 
 -10   2  14       77.84       51.94     15.56 o 
  -9   2  14      186.34      183.27     16.24 o 
  -8   2  14       36.13       48.18     11.05 o 
  -7   2  14     1062.58     1045.37     39.47 o 
  -6   2  14      311.87      369.98     16.15 o 
  -5   2  14       63.12       74.64     11.49 o 
  -4   2  14     1019.02     1040.56     24.02 o 
  -3   2  14      303.24      307.64      8.27 o 
  -2   2  14      785.25      799.84     13.74 o 
  -1   2  14      240.90      272.27     11.76 o 
   0   2  14      230.42      237.17     13.33 o 
   1   2  14     1175.10     1166.42     19.58 o 
   2   2  14      828.32      758.95     20.91 o 
   3   2  14      686.16      667.46     29.67 o 
   4   2  14       77.16       99.43     15.71 o 
   5   2  14      111.91      155.59     19.53 o 
   6   2  14      392.73      331.39     25.11 o 
   7   2  14      114.67       39.15     12.98 o 
 -11   3  14       13.15       46.80     31.02 o 
 -10   3  14        2.56       28.61     11.40 o 
  -9   3  14      375.01      370.48     24.80 o 
  -8   3  14      112.03       84.00     13.44 o 
  -7   3  14       47.78       44.31     11.01 o 
  -6   3  14       90.54       75.48     13.59 o 
  -5   3  14        3.91       28.28      8.94 o 
  -4   3  14       19.53       21.59      6.30 o 
  -3   3  14      338.01      331.83     10.78 o 
  -2   3  14        4.56       40.10      9.36 o 
  -1   3  14      837.50      814.19     26.31 o 
   0   3  14       18.44       24.39     10.24 o 
   1   3  14     1335.08     1283.95     25.52 o 
   2   3  14       82.40       90.34      8.26 o 
   3   3  14       19.13       19.31      5.67 o 
   4   3  14       68.77       61.04     15.50 o 
   5   3  14      216.60      195.81     26.82 o 
   6   3  14       46.13       56.00     15.40 o 
  -9   4  14       69.50       90.23     20.67 o 
  -8   4  14      131.68      151.39     19.47 o 
  -7   4  14        1.22       33.82     18.03 o 
  -6   4  14       70.24       79.37     11.30 o 
  -5   4  14       32.07       31.28     10.02 o 
  -4   4  14      245.05      271.39     15.37 o 
  -3   4  14       51.19       50.48      8.81 o 
  -2   4  14      285.63      338.02     16.07 o 
  -1   4  14       23.22       22.34      6.20 o 
   0   4  14      233.47      266.65     18.14 o 
   1   4  14       39.13       52.44     11.95 o 
   2   4  14      132.32      142.04     15.65 o 
   3   4  14      197.73      188.71     22.85 o 
   4   4  14        8.51       33.71     34.88 o 
   5   4  14        1.97       13.61     15.16 o 
  -7   5  14       11.25       37.77     12.20 o 
  -6   5  14        3.39       16.44     13.37 o 
  -5   5  14      115.18      134.91     13.04 o 
  -4   5  14      144.24      145.51     12.23 o 
  -3   5  14      408.26      429.22     29.37 o 
  -2   5  14       89.78      107.94     16.49 o 
  -1   5  14       54.49       97.16     22.60 o 
   0   5  14       32.39       31.32     23.32 o 
   1   5  14       71.44       52.23     15.22 o 
   2   5  14      236.76      280.54     21.58 o 
 -13   1  15       13.25       47.19     31.10 o 
 -12   1  15      560.98      614.41     37.27 o 
 -11   1  15        3.83       38.25     42.51 o 
 -10   1  15       66.23       80.25     14.75 o 
  -9   1  15      791.18      805.37     36.11 o 
  -8   1  15      222.20      208.24     22.52 o 
  -7   1  15       14.15       38.03     29.70 o 
  -6   1  15       36.87       68.76     44.38 o 
  -5   1  15      961.99      889.27     50.07 o 
  -4   1  15      318.06      305.76     20.05 o 
  -3   1  15      161.21      154.82      8.00 o 
  -2   1  15      311.78      277.67     12.11 o 
  -1   1  15      161.14      135.63     10.86 o 
   0   1  15     1878.80     1883.25     33.77 o 
   1   1  15      258.92      251.72      7.02 o 
   2   1  15      815.53      749.74     37.74 o 
   3   1  15      846.56      869.99     31.25 o 
   4   1  15       11.72       33.71     14.96 o 
   5   1  15      332.99      367.50     25.23 o 
   6   1  15        5.80       22.37     13.04 o 
   7   1  15      169.98      167.51     30.13 o 
 -12   2  15        7.43       36.58     20.95 o 
 -11   2  15      969.44      987.60     41.11 o 
 -10   2  15      458.47      420.30     29.35 o 
  -9   2  15      262.24      267.19     16.98 o 
  -8   2  15       27.71       40.09      9.49 o 
  -7   2  15       86.51       86.23     11.03 o 
  -6   2  15     1985.59     1938.59     35.23 o 
  -5   2  15      584.25      633.95     29.11 o 
  -4   2  15     1271.95     1367.40     31.87 o 
  -3   2  15     1019.64     1016.24     15.90 o 
  -2   2  15        2.04       32.17     11.70 o 
  -1   2  15     1148.30     1205.06     31.26 o 
   0   2  15        5.11       21.06     17.87 o 
   1   2  15     2253.83     2222.58     42.05 o 
   2   2  15     2818.43     2778.61     49.50 o 
   3   2  15       16.42       27.13     10.48 o 
   4   2  15     1052.59     1116.12     40.72 o 
   5   2  15       70.87       66.32     16.66 o 
   6   2  15      152.70      144.88     19.56 o 
   7   2  15      145.27       99.23     19.05 o 
 -11   3  15       11.86       44.29     30.68 o 
 -10   3  15      454.76      464.56     41.00 o 
  -9   3  15      650.80      692.16     31.04 o 
  -8   3  15      286.43      228.92     20.08 o 
  -7   3  15      705.39      692.34     60.38 o 
  -6   3  15        1.32       46.16     18.83 o 
  -5   3  15      906.35      869.04     21.68 o 
  -4   3  15      976.73      987.43     18.67 o 
  -3   3  15      577.76      577.27     14.67 o 
  -2   3  15      706.50      732.74     16.96 o 
  -1   3  15      584.68      558.49     23.99 o 
   0   3  15     2089.90     2086.07     81.02 o 
   1   3  15      601.43      540.09     16.54 o 
   2   3  15      179.36      189.63     12.95 o 
   3   3  15      400.89      396.24     17.28 o 
   4   3  15        8.89       34.78      9.72 o 
   5   3  15      158.13      186.81     50.30 o 
   6   3  15      154.13      149.12     41.77 o 
  -9   4  15       47.22       47.91     17.57 o 
  -8   4  15      296.06      303.38     23.43 o 
  -7   4  15      110.10       73.87     17.85 o 
  -6   4  15      384.20      339.98     18.90 o 
  -5   4  15     1147.00     1211.87     30.96 o 
  -4   4  15     1005.38     1040.37     43.38 o 
  -3   4  15       53.11       67.75     10.42 o 
  -2   4  15        8.62       28.08     10.09 o 
  -1   4  15      680.26      693.50     25.91 o 
   0   4  15       49.36       44.23      9.84 o 
   1   4  15        3.15       48.80     15.45 o 
   2   4  15      825.20      801.21     56.95 o 
   3   4  15        0.22       24.86     12.62 o 
   4   4  15        4.61       38.19     20.17 o 
  -6   5  15        2.13       26.76     13.60 o 
  -5   5  15       84.13       60.92     12.89 o 
  -4   5  15        1.84        7.42     16.34 o 
  -3   5  15       60.78       36.76     11.22 o 
  -2   5  15      103.71      107.30     17.28 o 
  -1   5  15        4.58       37.56     17.84 o 
   0   5  15      153.11      126.93     19.95 o 
   1   5  15       90.33       78.32     17.89 o 
 -13   0  16      538.65      630.26     62.13 o 
 -12   0  16     1276.82     1264.67     70.41 o 
 -11   0  16      301.30      342.33     44.27 o 
 -10   0  16     3313.04     3033.12    333.87 o 
  -9   0  16       28.27       69.48     22.96 o 
  -8   0  16     1490.07     1477.31     64.20 o 
  -7   0  16     1227.83     1190.97     68.47 o 
  -6   0  16     3566.69     3582.30    109.48 o 
  -5   0  16    10369.80    10228.66    221.63 o 
  -4   0  16       15.21       24.55      7.50 o 
  -3   0  16     2625.69     2619.03     60.84 o 
  -2   0  16     2497.02     2585.32     87.59 o 
  -1   0  16     1012.32     1016.91     63.11 o 
   0   0  16     2034.94     1944.43     45.54 o 
   1   0  16       12.66       13.20     20.41 o 
   2   0  16      581.56      627.41     41.65 o 
   3   0  16     3577.76     3515.75    115.11 o 
   4   0  16      200.19      205.62     29.83 o 
   5   0  16      269.24      268.32     36.18 o 
   6   0  16       99.01      154.16     31.96 o 
   7   0  16     1193.54     1237.05     63.64 o 
 -12   1  16      366.08      442.55    108.17 o 
 -11   1  16     1166.58     1105.69     43.69 o 
 -10   1  16        8.34       31.12     15.07 o 
  -9   1  16     1406.97     1386.66     68.67 o 
  -8   1  16      759.17      735.54     34.96 o 
  -7   1  16     3168.66     3331.01     88.75 o 
  -6   1  16     3203.64     3131.82     82.36 o 
  -5   1  16      414.07      428.87     28.07 o 
  -4   1  16     2834.14     2830.69     39.92 o 
  -3   1  16      371.18      348.93     15.45 o 
  -2   1  16      434.49      417.60     15.02 o 
  -1   1  16     2266.09     2277.63     31.66 o 
   0   1  16       47.31       52.11      7.64 o 
   1   1  16     3448.28     3337.53     59.65 o 
   2   1  16      312.37      376.40     31.40 o 
   3   1  16       19.07       42.00     50.90 o 
   4   1  16      270.64      254.06     52.62 o 
   5   1  16       57.74       36.53     12.40 o 
   6   1  16      400.91      404.04     47.52 o 
   7   1  16       56.38       29.32     13.73 o 
 -12   2  16      203.97      152.70     23.57 o 
 -11   2  16      170.21      136.60     21.06 o 
 -10   2  16      388.19      343.04     20.42 o 
  -9   2  16        2.52       42.81     12.98 o 
  -8   2  16      144.80      169.40     14.14 o 
  -7   2  16      428.24      457.61     18.91 o 
  -6   2  16      133.19      147.99     13.06 o 
  -5   2  16      919.74      878.79     24.41 o 
  -4   2  16      287.37      288.02     13.00 o 
  -3   2  16      498.31      522.47     13.14 o 
  -2   2  16      218.61      191.41     11.25 o 
  -1   2  16       24.54       59.65     12.62 o 
   0   2  16      560.61      565.77     18.25 o 
   1   2  16        0.58       26.70     11.92 o 
   2   2  16       41.58       30.51      7.40 o 
   3   2  16      183.98      187.99     19.20 o 
   4   2  16        0.80       13.66     21.46 o 
   5   2  16      136.99      132.71     18.68 o 
   6   2  16       40.19       34.42     12.86 o 
 -11   3  16        3.25        9.38     23.83 o 
 -10   3  16      106.82       85.56     20.93 o 
  -9   3  16       48.03       23.94     17.70 o 
  -8   3  16       59.44       70.24     15.06 o 
  -7   3  16       13.23       29.67     13.71 o 
  -6   3  16       13.08       33.98     20.97 o 
  -5   3  16      155.18      158.57     10.10 o 
  -4   3  16       29.79       38.03      9.52 o 
  -3   3  16        8.17       25.40      7.88 o 
  -2   3  16      299.68      298.24     11.18 o 
  -1   3  16      338.86      288.51     17.50 o 
   0   3  16       23.56       39.95     17.72 o 
   1   3  16        0.80       26.90     13.32 o 
   2   3  16       18.53       37.70     16.06 o 
   3   3  16        7.94       24.94      8.86 o 
   4   3  16       69.89       63.33     10.44 o 
   5   3  16       21.84       36.94     14.25 o 
  -9   4  16        8.65       25.70     21.35 o 
  -8   4  16       18.92       34.86     11.38 o 
  -7   4  16       62.88       58.12     13.80 o 
  -6   4  16       87.08       61.50     10.10 o 
  -5   4  16      181.38      183.90     17.79 o 
  -4   4  16       88.56       57.10      9.61 o 
  -3   4  16        6.51       37.21     14.56 o 
  -2   4  16       55.80       64.75     12.16 o 
  -1   4  16      138.80      138.49     15.35 o 
   0   4  16       18.64       24.60     11.48 o 
   1   4  16       12.53       38.03     12.04 o 
   2   4  16       33.19       36.52     11.68 o 
   3   4  16       12.59       55.24     15.23 o 
   4   4  16      153.23      129.92     15.95 o 
  -6   5  16       50.27       76.77     14.32 o 
  -5   5  16      120.20      114.09     18.30 o 
  -4   5  16       30.20       46.00     18.57 o 
  -3   5  16      126.06      113.66     16.31 o 
  -2   5  16       21.56       34.73     15.41 o 
  -1   5  16      182.44      180.36     19.52 o 
   0   5  16       15.15       30.10     21.09 o 
 -12   1  17       46.70      101.29     30.31 o 
 -11   1  17      215.47      197.72     24.70 o 
 -10   1  17      325.16      322.97     20.69 o 
  -9   1  17        2.63       26.13     16.71 o 
  -8   1  17     1042.54     1040.91     36.43 o 
  -7   1  17      385.43      376.65     21.72 o 
  -6   1  17     1684.94     1679.99     41.60 o 
  -5   1  17      592.28      581.94     22.38 o 
  -4   1  17       15.96       39.97     12.25 o 
  -3   1  17     2207.37     2214.84     46.46 o 
  -2   1  17      134.62      141.86     10.53 o 
  -1   1  17       86.92       64.51      8.94 o 
   0   1  17      274.14      301.48     23.88 o 
   1   1  17      472.85      473.11     17.12 o 
   2   1  17       25.47       31.07     16.45 o 
   3   1  17        0.36        3.12     18.85 o 
   4   1  17       38.68       71.71     21.77 o 
   5   1  17       14.44       24.48     23.25 o 
   6   1  17       14.05       36.21     21.04 o 
   7   1  17        1.19       34.53     20.68 o 
 -12   2  17      327.64      300.25     45.89 o 
 -11   2  17      513.00      538.92     36.47 o 
 -10   2  17      364.10      319.76     18.84 o 
  -9   2  17     1619.52     1535.84     36.35 o 
  -8   2  17       61.39       42.44      8.67 o 
  -7   2  17     1036.20     1064.75     39.84 o 
  -6   2  17     1161.41     1147.75     47.82 o 
  -5   2  17     1374.75     1311.66     36.88 o 
  -4   2  17     1270.46     1221.50     21.98 o 
  -3   2  17       69.13       48.05     11.07 o 
  -2   2  17     4237.48     4173.42     63.68 o 
  -1   2  17        5.76       10.57     12.30 o 
   0   2  17      335.82      326.83     15.72 o 
   1   2  17       14.56       25.51      8.52 o 
   2   2  17      106.76      150.34     14.09 o 
   3   2  17      250.42      219.23     29.52 o 
   4   2  17        0.83       26.68     19.51 o 
   5   2  17      235.30      274.22     25.47 o 
   6   2  17       69.61       37.84     12.21 o 
 -11   3  17       88.03       57.44     13.95 o 
 -10   3  17      343.82      377.08     26.85 o 
  -9   3  17       15.35       18.69     17.75 o 
  -8   3  17     1208.06     1203.68     41.45 o 
  -7   3  17      200.07      203.08     36.13 o 
  -6   3  17     1804.55     1698.94     49.84 o 
  -5   3  17      382.42      398.37     17.63 o 
  -4   3  17        3.77       29.46      9.50 o 
  -3   3  17      936.05      957.51     20.34 o 
  -2   3  17       40.30       45.18      9.00 o 
  -1   3  17      611.49      658.34     28.09 o 
   0   3  17      298.14      299.53     18.80 o 
   1   3  17      422.14      445.89     18.25 o 
   2   3  17      496.50      498.40     18.88 o 
   3   3  17        6.49       15.29     12.24 o 
   4   3  17      160.66      147.68     12.77 o 
   5   3  17        7.47       17.52     18.87 o 
  -9   4  17      109.87      119.75     18.46 o 
  -8   4  17        9.79       39.90     13.07 o 
  -7   4  17      398.21      447.63     29.08 o 
  -6   4  17       10.32       38.19     18.59 o 
  -5   4  17        4.13       24.48     23.31 o 
  -4   4  17      367.98      393.68     20.88 o 
  -3   4  17        0.42       39.15     17.57 o 
  -2   4  17      327.86      339.05     31.83 o 
  -1   4  17       41.32       51.04     12.22 o 
   0   4  17      223.49      238.10     20.03 o 
   1   4  17       19.95       31.43     12.29 o 
   2   4  17        1.34       32.52     17.12 o 
   3   4  17      122.57       91.46     14.93 o 
  -5   5  17        0.60       37.51     15.60 o 
  -4   5  17       16.24       22.94     10.87 o 
  -3   5  17        3.69       32.51     19.98 o 
  -2   5  17      131.21      141.49     25.04 o 
  -1   5  17        3.82       11.82     17.17 o 
 -12   0  18      143.71       74.71     26.80 o 
 -11   0  18     1424.22     1527.03     71.84 o 
 -10   0  18      826.66      817.39     52.85 o 
  -9   0  18     2976.03     3352.32    113.79 o 
  -8   0  18     1112.30     1255.40     63.18 o 
  -7   0  18      282.35      347.38     38.58 o 
  -6   0  18     1462.37     1460.49     64.21 o 
  -5   0  18       43.41       43.61     11.88 o 
  -4   0  18      688.13      674.37     31.36 o 
  -3   0  18     5330.11     5376.43    137.70 o 
  -2   0  18     1187.82     1242.35     53.49 o 
  -1   0  18     1430.10     1408.59     53.40 o 
   0   0  18        7.82       22.46      7.97 o 
   1   0  18     2191.09     2101.26     47.43 o 
   2   0  18       24.53       20.95     15.32 o 
   3   0  18      930.28      892.79     65.17 o 
   4   0  18     1224.18     1378.60     61.72 o 
   5   0  18      172.27      180.61     33.26 o 
   6   0  18      285.38      247.04     33.34 o 
 -12   1  18      753.55      791.15     39.44 o 
 -11   1  18        6.46       75.54     28.00 o 
 -10   1  18     1059.31     1136.67     35.08 o 
  -9   1  18     1095.74     1014.52     85.24 o 
  -8   1  18       93.06      126.93     30.50 o 
  -7   1  18     1088.17     1059.15     28.18 o 
  -6   1  18       17.86       46.19     23.08 o 
  -5   1  18     1690.16     1740.31     43.76 o 
  -4   1  18     1273.81     1275.94     31.08 o 
  -3   1  18      941.92      980.37     27.51 o 
  -2   1  18     1438.30     1392.36     38.74 o 
  -1   1  18        9.44       11.31      6.39 o 
   0   1  18      228.32      228.51     12.89 o 
   1   1  18      321.93      306.16     24.24 o 
   2   1  18     3212.66     3224.39     79.73 o 
   3   1  18      652.15      691.77     38.42 o 
   4   1  18       47.77       53.34     13.86 o 
   5   1  18      501.00      574.54     31.87 o 
   6   1  18       63.25       66.73     18.26 o 
 -12   2  18       25.29       72.11     46.90 o 
 -11   2  18      252.97      286.29     42.08 o 
 -10   2  18       63.18       71.07     12.43 o 
  -9   2  18      655.70      629.05     33.59 o 
  -8   2  18      161.01      166.63     14.03 o 
  -7   2  18      119.07       88.76     10.89 o 
  -6   2  18      270.07      293.74     16.46 o 
  -5   2  18       53.58       45.25     10.24 o 
  -4   2  18      367.88      377.86     14.25 o 
  -3   2  18      591.54      605.23     17.90 o 
  -2   2  18      150.34      126.56     12.94 o 
  -1   2  18      452.48      485.89     19.42 o 
   0   2  18       10.63       19.23      8.31 o 
   1   2  18      141.57      140.61     12.94 o 
   2   2  18      451.43      434.20     23.33 o 
   3   2  18        3.90       16.98      8.18 o 
   4   2  18      113.61       77.73     19.02 o 
   5   2  18       78.12       91.89     17.82 o 
 -10   3  18       74.64       58.93     15.15 o 
  -9   3  18       17.11       32.26     13.47 o 
  -8   3  18       13.99       42.97     15.29 o 
  -7   3  18       19.75       51.78     17.92 o 
  -6   3  18       33.61       43.00     14.83 o 
  -5   3  18      153.15      158.55     20.46 o 
  -4   3  18       17.93       28.50     13.81 o 
  -3   3  18        8.23       16.44      9.24 o 
  -2   3  18       19.44       34.09     13.24 o 
  -1   3  18        6.53       45.94     14.51 o 
   0   3  18        2.00       25.22     12.04 o 
   1   3  18      142.95      143.52     12.57 o 
   2   3  18      129.66      121.84     14.08 o 
   3   3  18      188.01      222.42     16.02 o 
   4   3  18       42.48       40.30     12.05 o 
  -9   4  18       77.00       78.34     27.55 o 
  -8   4  18       72.05       79.93     18.25 o 
  -7   4  18       52.22       60.10     16.82 o 
  -6   4  18       25.07       42.95     14.76 o 
  -5   4  18        7.71       35.37     20.00 o 
  -4   4  18       41.04       57.91     13.45 o 
  -3   4  18       10.30       45.65     14.16 o 
  -2   4  18       67.42       78.47     14.00 o 
  -1   4  18      466.63      463.41     23.91 o 
   0   4  18       19.19       24.55      9.75 o 
   1   4  18       10.56       24.34     12.93 o 
   2   4  18        8.50       27.04     14.52 o 
  -3   5  18      200.74      153.86     19.51 o 
 -12   1  19      277.57      269.37     26.38 o 
 -11   1  19      156.26      139.58     22.65 o 
 -10   1  19        1.59       40.36     26.26 o 
  -9   1  19      645.08      640.87     26.23 o 
  -8   1  19       55.65       70.97     12.06 o 
  -7   1  19       12.04       27.68      9.64 o 
  -6   1  19        5.94       58.31     16.63 o 
  -5   1  19      862.08      874.06     24.93 o 
  -4   1  19      497.24      473.44     22.89 o 
  -3   1  19        9.37       53.55     16.63 o 
  -2   1  19      460.72      516.42     44.96 o 
  -1   1  19        3.01       12.05      7.91 o 
   0   1  19       33.84       18.26     12.64 o 
   1   1  19      773.59      777.58     26.47 o 
   2   1  19      350.92      334.90     19.37 o 
   3   1  19      659.35      649.06     30.96 o 
   4   1  19      588.56      516.58     29.20 o 
   5   1  19       75.79       63.09     17.38 o 
   6   1  19       76.90       70.97     37.29 o 
 -11   2  19      162.06      156.88     20.25 o 
 -10   2  19     1023.61     1085.63     32.88 o 
  -9   2  19       10.20       66.72     16.46 o 
  -8   2  19     1007.54     1045.86     27.34 o 
  -7   2  19        7.10       12.86      9.58 o 
  -6   2  19      122.45      114.00     13.81 o 
  -5   2  19      751.87      786.14     55.36 o 
  -4   2  19      478.96      435.43     18.94 o 
  -3   2  19      453.09      453.72     20.87 o 
  -2   2  19      341.79      312.21     16.28 o 
  -1   2  19      288.19      312.46     17.50 o 
   0   2  19      560.88      529.78     21.75 o 
   1   2  19      483.85      456.12     20.57 o 
   2   2  19     1143.34     1185.26     29.50 o 
   3   2  19      267.27      266.63     19.20 o 
   4   2  19      319.92      358.39     27.58 o 
   5   2  19      185.36      167.52     21.98 o 
 -10   3  19       89.28       35.84     11.06 o 
  -9   3  19      605.61      610.67     35.68 o 
  -8   3  19      209.01      228.84     21.52 o 
  -7   3  19      135.77      173.67     18.73 o 
  -6   3  19      213.02      218.85     21.02 o 
  -5   3  19      309.46      309.38     23.02 o 
  -4   3  19     1605.04     1616.42    116.67 o 
  -3   3  19        5.33        7.94     10.84 o 
  -2   3  19      300.24      280.35     20.00 o 
  -1   3  19      207.68      225.73     15.03 o 
   0   3  19        8.83       13.40     11.32 o 
   1   3  19      508.93      508.53     26.31 o 
   2   3  19       12.66       32.09     12.95 o 
   3   3  19      778.46      787.96     35.51 o 
   4   3  19      199.93      175.25     15.37 o 
  -8   4  19      226.74      192.56     20.74 o 
  -7   4  19       69.24      134.55     21.57 o 
  -6   4  19       38.93       32.20     10.57 o 
  -5   4  19      413.92      429.97     35.44 o 
  -4   4  19        0.79        8.19     17.60 o 
  -3   4  19       94.23       73.67     14.91 o 
  -2   4  19      119.46      126.75     17.80 o 
  -1   4  19      321.11      315.91     21.67 o 
   0   4  19      172.41      141.82     25.33 o 
   1   4  19        3.55       26.71     10.23 o 
   2   4  19      319.91      280.06     30.30 o 
 -12   0  20      993.26     1036.47     66.68 o 
 -11   0  20       35.31       26.87     19.31 o 
 -10   0  20      419.32      455.28     47.68 o 
  -9   0  20     3399.60     3386.28    107.63 o 
  -8   0  20      684.12      709.56     51.07 o 
  -7   0  20     1125.58     1206.51     59.74 o 
  -6   0  20       27.96       51.84     15.37 o 
  -5   0  20     8164.68     8160.54    288.87 o 
  -4   0  20      907.37      940.65     43.65 o 
  -3   0  20      160.90      155.26     27.09 o 
  -2   0  20     2553.75     2634.94     84.75 o 
   0   0  20     2503.30     2622.71     94.47 o 
   1   0  20       31.89       22.45     13.74 o 
   2   0  20      260.71      270.45     35.18 o 
   3   0  20     1547.02     1615.46     73.12 o 
   4   0  20      649.34      645.23     48.89 o 
   5   0  20       34.70       31.14     16.78 o 
 -12   1  20        0.27       21.52     29.63 o 
 -11   1  20     1347.78     1430.07     52.14 o 
 -10   1  20      142.22      168.95     17.60 o 
  -9   1  20      187.15      180.62     46.34 o 
  -8   1  20     1749.85     1845.87     73.45 o 
  -7   1  20        2.93       63.28     18.69 o 
  -6   1  20     1466.44     1444.29     59.81 o 
  -5   1  20      269.22      222.36     15.49 o 
  -4   1  20     3016.98     3020.07     66.15 o 
  -3   1  20     1693.41     1671.30     47.21 o 
  -2   1  20        5.55       60.08     20.86 o 
  -1   1  20     1204.85     1215.33     32.78 o 
   0   1  20      157.67      143.66     11.19 o 
   1   1  20      248.69      260.99     21.74 o 
   2   1  20      563.17      618.35     33.07 o 
   3   1  20       25.96       44.36     21.34 o 
   4   1  20      395.87      373.74     27.10 o 
   5   1  20      286.11      328.45     29.07 o 
 -11   2  20       11.29       48.29     17.25 o 
 -10   2  20      141.39      138.99     22.99 o 
  -9   2  20      154.80      151.31     16.22 o 
  -8   2  20        6.74       47.26     14.60 o 
  -7   2  20      531.39      554.15     28.47 o 
  -6   2  20        5.47       29.15     11.82 o 
  -5   2  20      125.85      126.62     14.87 o 
  -4   2  20      246.06      237.72     18.17 o 
  -3   2  20       16.51       54.64     16.49 o 
  -2   2  20      185.96      208.95     15.40 o 
  -1   2  20      361.40      370.07     17.48 o 
   0   2  20      550.61      543.00     22.27 o 
   1   2  20       28.30       32.05     15.72 o 
   2   2  20       41.78       54.08     11.46 o 
   3   2  20      163.94      236.95     31.90 o 
   4   2  20       16.74       44.37     21.36 o 
 -10   3  20      116.74      121.45     19.10 o 
  -9   3  20        6.79       18.67     21.16 o 
  -8   3  20        1.54       23.80     19.22 o 
  -7   3  20        4.99       49.35     19.45 o 
  -6   3  20       56.34       64.33     15.32 o 
  -5   3  20      107.79       78.42     14.01 o 
  -4   3  20        5.28       41.81     18.27 o 
  -3   3  20       53.02       40.76     10.33 o 
  -2   3  20      144.31      149.15     17.88 o 
  -1   3  20       60.01       42.85      8.25 o 
   0   3  20       19.02       37.49     17.38 o 
   1   3  20       52.41       66.04     10.66 o 
   2   3  20       56.20       55.06     11.98 o 
   3   3  20        3.03       15.34     13.78 o 
  -8   4  20       15.11       31.23     19.75 o 
  -7   4  20        9.26       45.86     15.86 o 
  -6   4  20       10.27       19.52     17.10 o 
  -5   4  20      377.81      407.78     36.74 o 
  -4   4  20       35.80       34.39     17.09 o 
  -3   4  20       18.09       32.08     15.15 o 
  -2   4  20       26.38       42.77     16.49 o 
  -1   4  20       45.24       40.14     10.36 o 
   0   4  20      171.50      188.57     21.55 o 
   1   4  20       88.27       93.07     13.87 o 
 -12   1  21      177.29      159.99     24.29 o 
 -11   1  21       90.50       82.65     19.57 o 
 -10   1  21      271.22      345.09     29.69 o 
  -9   1  21      133.48      111.34     15.81 o 
  -8   1  21      201.60      191.44     17.19 o 
  -7   1  21      539.32      498.76     27.52 o 
  -6   1  21        2.89       20.70     12.39 o 
  -5   1  21      876.26      877.78     36.53 o 
  -4   1  21      277.43      249.84     14.09 o 
  -3   1  21      369.01      363.20     24.73 o 
  -2   1  21      662.33      670.23     87.29 o 
  -1   1  21      312.39      283.05     21.94 o 
   0   1  21       87.01       73.57     14.94 o 
   1   1  21        4.53       20.07     19.38 o 
   2   1  21       61.91      118.15     29.23 o 
   3   1  21        3.51       32.79     27.95 o 
   4   1  21       20.64       42.69     18.23 o 
   5   1  21       15.06       42.54     22.37 o 
 -11   2  21      398.65      347.63     28.26 o 
 -10   2  21      155.48      158.04     15.69 o 
  -9   2  21      626.49      619.11     33.55 o 
  -8   2  21      464.89      429.16     20.45 o 
  -7   2  21      182.96      172.45     15.29 o 
  -6   2  21     1189.39     1229.99     38.51 o 
  -5   2  21       29.99       45.88     17.52 o 
  -4   2  21     1550.51     1611.07     39.04 o 
  -3   2  21      902.93      865.00     33.87 o 
  -2   2  21       98.76      119.31     12.37 o 
  -1   2  21     1082.86     1048.16     54.25 o 
   0   2  21      131.73      168.39     16.87 o 
   1   2  21      239.65      200.64     31.12 o 
   2   2  21        5.97       13.83     17.39 o 
   3   2  21      164.01      181.62     34.24 o 
   4   2  21      115.16       98.79     19.80 o 
 -10   3  21      292.43      258.83     25.39 o 
  -9   3  21        5.25       34.24     15.39 o 
  -8   3  21      340.20      380.22     39.62 o 
  -7   3  21      748.58      744.67     30.86 o 
  -6   3  21       93.02       88.70     28.35 o 
  -5   3  21      459.67      463.32     26.13 o 
  -4   3  21      305.08      340.75     48.85 o 
  -3   3  21      764.88      808.94     92.25 o 
  -2   3  21      332.47      331.90     20.83 o 
  -1   3  21      403.62      443.33     19.42 o 
   0   3  21      517.39      542.92     20.30 o 
   1   3  21       11.85       26.23      9.82 o 
   2   3  21       38.39       37.93      9.63 o 
   3   3  21      184.78      170.84     18.79 o 
  -7   4  21      509.61      464.48     65.23 o 
  -6   4  21       16.25       30.73     14.92 o 
  -5   4  21        1.15       41.15     18.62 o 
  -4   4  21      256.39      260.71     52.79 o 
  -3   4  21        7.60       50.55     18.14 o 
  -2   4  21        4.19       28.29     14.26 o 
  -1   4  21      531.17      541.50     27.69 o 
   0   4  21       13.67       30.97     16.79 o 
 -12   0  22       81.55       85.67     32.36 o 
 -11   0  22      688.54      725.50     56.95 o 
 -10   0  22     1356.93     1653.52     88.81 o 
  -9   0  22       91.96       86.59     29.69 o 
  -8   0  22     2308.76     2428.29     91.91 o 
  -7   0  22      799.39      688.45     64.46 o 
  -6   0  22      252.66      215.53     31.65 o 
  -5   0  22      424.89      464.11     42.69 o 
  -4   0  22       69.29       78.83     22.52 o 
  -3   0  22     1734.23     1804.32     72.53 o 
  -2   0  22      153.51      168.38     27.42 o 
  -1   0  22      183.90      135.49     27.43 o 
   0   0  22     1288.78     1319.07     57.16 o 
   1   0  22       63.47       96.08     28.55 o 
   2   0  22      223.01      233.41     34.81 o 
   3   0  22      218.36      178.44     31.45 o 
   4   0  22     1741.62     1757.19     86.00 o 
 -11   1  22      768.38      769.83     49.93 o 
 -10   1  22      743.54      747.75     25.80 o 
  -9   1  22      784.00      799.25     31.72 o 
  -8   1  22        0.88       11.43     18.48 o 
  -7   1  22     1046.34     1039.61     46.59 o 
  -6   1  22      534.58      591.64     37.67 o 
  -5   1  22        9.98       50.91     15.01 o 
  -4   1  22     1021.17     1023.67     37.40 o 
  -3   1  22      142.31      108.59     16.51 o 
  -2   1  22     1724.75     1802.08     54.05 o 
  -1   1  22       21.94       27.18     13.96 o 
   0   1  22        7.90       36.34     17.29 o 
   1   1  22      416.34      397.97     40.89 o 
   2   1  22       58.95       80.11     16.63 o 
   3   1  22      400.22      381.79     27.80 o 
   4   1  22       34.79       47.68     25.08 o 
 -11   2  22       28.20       53.59     17.17 o 
 -10   2  22      199.64      214.62     22.00 o 
  -9   2  22      126.96      131.10     14.66 o 
  -8   2  22      521.10      516.28     25.09 o 
  -7   2  22      218.22      230.81     18.68 o 
  -6   2  22      293.02      295.29     24.19 o 
  -5   2  22      116.86      161.65     20.64 o 
  -4   2  22       13.49       38.37     32.67 o 
  -3   2  22      552.80      516.29     45.70 o 
  -2   2  22       21.87       44.50     15.54 o 
  -1   2  22       36.69       26.98     10.44 o 
   0   2  22      347.37      337.73     25.05 o 
   1   2  22       20.70       60.03     28.55 o 
   2   2  22       89.79      109.89     22.46 o 
   3   2  22        2.07       14.07     18.08 o 
  -9   3  22       23.23       48.50     16.99 o 
  -8   3  22        1.18       43.10     17.77 o 
  -7   3  22       35.61       34.92     12.01 o 
  -6   3  22        0.11       28.44     13.71 o 
  -5   3  22       18.49       25.76     14.16 o 
  -4   3  22      248.48      245.41     28.71 o 
  -3   3  22      119.29      114.63     21.16 o 
  -2   3  22        3.70        2.66     18.20 o 
  -1   3  22      127.90      156.73     16.99 o 
   0   3  22        6.30       23.40     11.38 o 
   1   3  22       86.95       88.44     13.90 o 
   2   3  22      133.98      128.84     17.13 o 
  -6   4  22        1.26       31.51     14.31 o 
  -5   4  22       28.70       33.77     13.81 o 
  -4   4  22        9.28       20.84     24.22 o 
  -3   4  22       16.20       47.57     17.90 o 
  -2   4  22        1.97       23.71     21.65 o 
  -1   4  22       90.62      103.49     18.02 o 
 -11   1  23      326.84      310.76     24.81 o 
 -10   1  23       54.40       50.90     10.93 o 
  -9   1  23      197.77      202.46     19.22 o 
  -8   1  23      226.38      251.73     19.70 o 
  -7   1  23        4.73       18.32      9.99 o 
  -6   1  23      182.38      179.58     16.69 o 
  -5   1  23      215.08      262.76     24.28 o 
  -4   1  23      145.19      164.40     32.92 o 
  -3   1  23      249.97      218.34     20.41 o 
  -2   1  23      342.48      356.00     33.11 o 
  -1   1  23       10.38       57.53     20.46 o 
   0   1  23       45.14       75.77     27.49 o 
   1   1  23      182.19      198.26     23.00 o 
   2   1  23        3.71       28.63     21.70 o 
   3   1  23      179.17      156.73     23.15 o 
 -10   2  23      413.21      367.84     23.57 o 
  -9   2  23      484.71      495.03     21.92 o 
  -8   2  23      311.14      313.38     19.12 o 
  -7   2  23      665.54      684.07     28.02 o 
  -6   2  23       77.66       41.09     15.27 o 
  -5   2  23      367.91      399.83     21.74 o 
  -4   2  23       80.50       78.27     19.29 o 
  -3   2  23      867.17      847.33     35.52 o 
  -2   2  23      123.72      145.45     19.02 o 
  -1   2  23        3.15       19.79     21.17 o 
   0   2  23      155.66      173.63     33.09 o 
   1   2  23      152.06      149.15     19.62 o 
   2   2  23      297.51      329.87     28.56 o 
   3   2  23       24.32       21.26     12.61 o 
  -9   3  23      468.07      419.84     84.02 o 
  -8   3  23      240.25      241.75     30.23 o 
  -7   3  23        5.72       25.68     14.03 o 
  -6   3  23      487.50      560.91     35.01 o 
  -5   3  23        1.95       65.34     22.31 o 
  -4   3  23       96.69      100.43     34.99 o 
  -3   3  23      484.36      503.15     25.20 o 
  -2   3  23      118.96      131.54     16.30 o 
  -1   3  23       75.69       98.10     21.06 o 
   0   3  23       39.81       31.48      9.82 o 
   1   3  23      106.55      144.89     22.41 o 
  -5   4  23       70.52       54.03     20.04 o 
  -4   4  23       67.13       79.45     20.18 o 
  -3   4  23       66.48       71.44     19.83 o 
 -11   0  24       50.02       60.10     21.42 o 
 -10   0  24        0.55       37.73     36.50 o 
  -9   0  24     1526.32     1617.42     80.66 o 
  -8   0  24      277.33      312.50     44.75 o 
  -7   0  24      428.20      376.03     39.65 o 
  -6   0  24     1964.30     1988.68     85.57 o 
  -5   0  24      502.54      534.55     44.17 o 
  -4   0  24     1895.08     2077.40    100.93 o 
  -3   0  24       28.02       81.56     32.87 o 
  -2   0  24     1344.98     1342.66     86.16 o 
  -1   0  24      646.94      620.61     46.88 o 
   0   0  24       49.67       33.44     17.26 o 
   1   0  24      804.18      877.44     56.04 o 
   2   0  24       54.27       64.79     24.38 o 
   3   0  24       70.30       91.15     32.37 o 
 -11   1  24      117.53       67.80     22.88 o 
 -10   1  24      668.70      619.35     58.23 o 
  -9   1  24       76.01       73.93     25.23 o 
  -8   1  24      879.15      887.43     42.02 o 
  -7   1  24      536.75      544.30     33.64 o 
  -6   1  24      152.96      195.67     25.82 o 
  -5   1  24      438.49      429.77     28.41 o 
  -4   1  24      276.70      278.58     26.30 o 
  -3   1  24     1043.51     1069.58     54.35 o 
  -2   1  24      902.51      901.92     35.91 o 
  -1   1  24      545.90      531.55     31.42 o 
   0   1  24      380.12      400.90     28.16 o 
   1   1  24       25.35       39.96     13.95 o 
   2   1  24      191.81      166.65     21.49 o 
   3   1  24       18.10       41.40     17.78 o 
 -10   2  24        0.70       38.37     20.34 o 
  -9   2  24       38.30       78.64     21.06 o 
  -8   2  24       30.16       79.98     14.51 o 
  -7   2  24       72.85       64.35     13.03 o 
  -6   2  24      386.91      395.01     22.47 o 
  -5   2  24        0.98       -4.10     22.67 o 
  -4   2  24       30.68       51.90     23.92 o 
  -3   2  24        8.77       54.49     23.28 o 
  -2   2  24       37.55       29.43     10.08 o 
  -1   2  24      115.27      120.56     21.65 o 
   0   2  24       15.20        6.78     10.03 o 
   1   2  24      122.45      125.28     22.19 o 
   2   2  24       51.40       35.42     21.60 o 
  -8   3  24        0.59       16.57     15.21 o 
  -7   3  24        0.20       42.67     16.60 o 
  -6   3  24        0.90       56.15     42.74 o 
  -5   3  24       18.12       71.93     24.03 o 
  -4   3  24      121.87       59.81     18.01 o 
  -3   3  24      177.33      165.54     28.30 o 
  -2   3  24        2.86       15.04     27.83 o 
  -1   3  24        0.76       41.01     23.00 o 
   0   3  24      109.40      104.73     19.47 o 
 -10   1  25      129.29      155.40     68.03 o 
  -9   1  25      513.99      584.97     37.56 o 
  -8   1  25        5.56       47.01     26.11 o 
  -7   1  25       61.00       90.39     24.70 o 
  -6   1  25      200.84      191.10     23.96 o 
  -5   1  25      285.96      266.92     50.34 o 
  -4   1  25       41.30       68.03     19.91 o 
  -3   1  25       48.18       92.83     22.14 o 
  -2   1  25      873.86      885.08     36.48 o 
  -1   1  25       38.96       39.48     15.13 o 
   0   1  25       47.68       32.77     19.25 o 
   1   1  25       25.11       15.84     19.02 o 
   2   1  25       32.26       54.38     15.50 o 
  -9   2  25        4.25       28.82     15.08 o 
  -8   2  25      493.00      518.88     28.17 o 
  -7   2  25       17.25       38.75     18.48 o 
  -6   2  25      110.45       55.72     35.16 o 
  -5   2  25      666.47      638.12     35.77 o 
  -4   2  25      495.47      492.59     30.10 o 
  -3   2  25      736.31      807.54     45.16 o 
  -2   2  25      123.15      154.35     44.41 o 
  -1   2  25      368.66      399.86     51.07 o 
   0   2  25       11.81       43.25     27.35 o 
   1   2  25      215.50      217.06     24.77 o 
  -7   3  25      355.02      306.88     24.62 o 
  -6   3  25       10.19       29.73     11.71 o 
  -5   3  25      155.85      127.02     24.02 o 
  -4   3  25       69.43      100.47     27.47 o 
  -3   3  25       17.55       41.72     17.53 o 
  -2   3  25      709.56      788.27     58.24 o 
  -1   3  25       75.31       68.07     18.78 o 
 -10   0  26      993.91      990.49     62.80 o 
  -9   0  26      369.43      359.38     45.79 o 
  -8   0  26      829.57      798.14     59.91 o 
  -7   0  26      145.09      236.23     45.28 o 
  -6   0  26        6.11       35.89     34.89 o 
  -5   0  26      910.92      938.64     60.15 o 
  -4   0  26      230.90      283.96     41.72 o 
  -3   0  26      440.99      530.55     46.15 o 
  -2   0  26      392.62      462.56     48.05 o 
  -1   0  26        4.75       13.88     35.45 o 
   0   0  26      110.31      120.01     31.42 o 
   1   0  26       91.43       74.84     27.88 o 
 -10   1  26       12.97       45.84     39.40 o 
  -9   1  26      607.13      752.81     87.90 o 
  -8   1  26      270.73      276.35     28.58 o 
  -7   1  26      515.05      543.28     36.42 o 
  -6   1  26      866.94      880.71     90.60 o 
  -5   1  26       72.60       35.81     13.47 o 
  -4   1  26      146.87      153.58     21.37 o 
  -3   1  26      129.45      108.48     45.28 o 
  -2   1  26       31.61       32.83     14.89 o 
  -1   1  26      482.57      513.02     33.05 o 
   0   1  26        4.30       27.33     20.10 o 
   1   1  26      129.31      139.09     29.65 o 
  -9   2  26        4.66       36.95     33.81 o 
  -8   2  26      178.11      206.00     27.46 o 
  -7   2  26      156.66      165.53     25.08 o 
  -6   2  26        3.22      141.84     85.07 o 
  -5   2  26      252.30      221.10     24.54 o 
  -4   2  26      334.49      336.86     71.85 o 
  -3   2  26      295.32      192.24     45.83 o 
  -2   2  26       55.99       34.88     19.20 o 
  -1   2  26        0.17       19.97     19.85 o 
   0   2  26      141.52      123.17     33.24 o 
  -6   3  26        3.38       14.85     28.72 o 
  -5   3  26      154.44      143.87     42.28 o 
  -4   3  26       80.30       78.20     21.01 o 
  -3   3  26        0.69       54.30     26.26 o 
  -9   1  27        0.74       43.23     27.07 o 
  -8   1  27      166.89      119.67     38.66 o 
  -7   1  27       50.77       75.43     52.78 o 
  -6   1  27      277.18      313.67     28.27 o 
  -5   1  27       81.63       80.73     20.96 o 
  -4   1  27      106.18       93.46     19.51 o 
  -3   1  27       32.08       33.34     14.37 o 
  -2   1  27       18.60       49.77     23.00 o 
  -1   1  27      125.78      141.54     27.48 o 
   0   1  27        3.25       54.34     22.04 o 
  -8   2  27       46.13       15.42     19.91 o 
  -7   2  27      480.62      418.34     50.98 o 
  -6   2  27      151.46       94.03     60.21 o 
  -5   2  27       21.32       66.72     26.13 o 
  -4   2  27      175.73      192.06     24.20 o 
  -3   2  27      149.64      152.74     24.28 o 
  -2   2  27      433.53      393.28     30.59 o 
  -1   2  27        1.20        7.01     25.09 o 
  -9   0  28      239.30      172.93     35.69 o 
  -8   0  28     1024.54     1094.50     65.93 o 
  -7   0  28        2.18       22.74     36.14 o 
  -6   0  28      731.86      750.96     58.94 o 
  -5   0  28      250.27      320.02     38.54 o 
  -4   0  28       72.03       49.77     22.44 o 
  -3   0  28      564.48      552.65     51.72 o 
  -2   0  28      573.70      494.30     50.76 o 
  -1   0  28      666.71      643.63     53.93 o 
  -9   1  28      165.54      140.50     43.96 o 
  -8   1  28       12.44       25.55     13.94 o 
  -7   1  28      740.28      724.81     40.60 o 
  -6   1  28       46.99       34.97     25.06 o 
  -5   1  28      603.58      615.31     66.37 o 
  -4   1  28       60.43       71.03     18.20 o 
  -3   1  28       63.63      103.10     20.26 o 
  -2   1  28      313.79      328.95     29.91 o 
  -1   1  28        0.26       57.15     29.24 o 
  -7   2  28        9.61       -1.32     41.73 o 
  -6   2  28      195.79      192.73     25.79 o 
  -5   2  28       16.10       49.46     21.56 o 
  -4   2  28       62.99       69.95     18.69 o 
  -3   2  28       28.31       53.57     24.83 o 
  -7   1  29        6.93       37.29     27.96 o 
  -6   1  29       80.29       47.46     14.54 o 
  -5   1  29        3.95       49.99     24.85 o 
  -4   1  29       46.46       46.71     22.84 o 
  -3   1  29       23.41       39.41     18.43 o 
  -2   1  29       76.79       70.44     19.89 o 
  -6   0  30        3.93       42.31     37.34 o 
  -5   0  30      444.99      384.29     51.41 o 
  -4   0  30      199.99      139.06     33.83 o 
                                                 
